# Supplementary material for: The social context in bark beetle – fungus bioassays: a case study in European fir engraver bark beetles and their fungal associates
Source: Front Microbiol. 2026 Jan 16;16:1717396. doi: 10.3389/fmicb.2025.1717396 (PMC12855431; doi:10.3389/fmicb.2025.1717396)
Supplement: Supplementary file 1 [file Table_1.xlsx]

## Sheet: Sheet1
arena	social	sex	choice	dig	fungus.spec	beetle.spec	experiment	fungusArea
1	mixed	female	1	1	ophiostoma	vorontzowi	gustatory
2	mixed	female	1	0	ophiostoma	vorontzowi	gustatory
3	mixed	female	1	1	ophiostoma	vorontzowi	gustatory
4	mixed	female	1	0	ophiostoma	vorontzowi	gustatory
5	mixed	female	0	0	ophiostoma	vorontzowi	gustatory
6	mixed	female	1	1	ophiostoma	vorontzowi	gustatory
7	mixed	female	1	1	ophiostoma	vorontzowi	gustatory
8	mixed	female			ophiostoma	vorontzowi	gustatory
9	mixed	female	1	1	ophiostoma	vorontzowi	gustatory
10	mixed	female	1	1	ophiostoma	vorontzowi	gustatory
11	mixed	female	1	1	ophiostoma	vorontzowi	gustatory
12	mixed	female	0	0	ophiostoma	vorontzowi	gustatory
13	mixed	female	0	0	ophiostoma	vorontzowi	gustatory
14	mixed	female	0	0	ophiostoma	vorontzowi	gustatory
15	mixed	female			ophiostoma	vorontzowi	gustatory
16	mixed	female	1	1	ophiostoma	vorontzowi	gustatory
17	mixed	female	0	0	ophiostoma	vorontzowi	gustatory
18	mixed	female			ophiostoma	vorontzowi	gustatory
19	mixed	female	1	1	ophiostoma	vorontzowi	gustatory
20	mixed	female	1	1	ophiostoma	vorontzowi	gustatory
21	mixed	female			ophiostoma	vorontzowi	gustatory
22	mixed	female	0	0	ophiostoma	vorontzowi	gustatory
23	mixed	female	1	1	ophiostoma	vorontzowi	gustatory
24	mixed	female			ophiostoma	vorontzowi	gustatory
25	mixed	female	1	1	ophiostoma	vorontzowi	gustatory
26	mixed	female	0	0	ophiostoma	vorontzowi	gustatory
27	mixed	female	1	0	ophiostoma	vorontzowi	gustatory
28	mixed	female	0	0	ophiostoma	vorontzowi	gustatory
29	mixed	female	0	0	ophiostoma	vorontzowi	gustatory
30	mixed	female	1	0	ophiostoma	vorontzowi	gustatory
31	mixed	female	1	0	ophiostoma	vorontzowi	gustatory
32	mixed	female	1	0	ophiostoma	vorontzowi	gustatory
33	mixed	female	1	1	ophiostoma	vorontzowi	gustatory
34	mixed	female	1	1	ophiostoma	vorontzowi	gustatory
35	mixed	female	1	1	ophiostoma	vorontzowi	gustatory
36	mixed	female	1	0	ophiostoma	vorontzowi	gustatory
37	mixed	female	1	1	ophiostoma	vorontzowi	gustatory
38	mixed	female	1	1	ophiostoma	vorontzowi	gustatory
39	mixed	female	1	1	ophiostoma	vorontzowi	gustatory
40	mixed	female			ophiostoma	vorontzowi	gustatory
41	mixed	female	0	0	ophiostoma	vorontzowi	gustatory
42	mixed	female	1	0	ophiostoma	vorontzowi	gustatory
43	mixed	female	1	1	ophiostoma	vorontzowi	gustatory
44	mixed	female	1	1	ophiostoma	vorontzowi	gustatory
45	mixed	female	0	0	ophiostoma	vorontzowi	gustatory
46	mixed	female	1	1	ophiostoma	vorontzowi	gustatory
47	mixed	female	1	1	ophiostoma	vorontzowi	gustatory
48	mixed	female	0	0	ophiostoma	vorontzowi	gustatory
49	mixed	female	1	1	ophiostoma	vorontzowi	gustatory
50	mixed	female	1	1	ophiostoma	vorontzowi	gustatory
51	alone	male	1	1	ophiostoma	vorontzowi	gustatory
52	alone	male	1	1	ophiostoma	vorontzowi	gustatory
53	alone	male	1	1	ophiostoma	vorontzowi	gustatory
54	alone	male	1	1	ophiostoma	vorontzowi	gustatory
55	alone	male	1	1	ophiostoma	vorontzowi	gustatory
56	alone	male	1	1	ophiostoma	vorontzowi	gustatory
57	alone	male	1	1	ophiostoma	vorontzowi	gustatory
58	alone	male	1	1	ophiostoma	vorontzowi	gustatory
59	alone	male	1	1	ophiostoma	vorontzowi	gustatory
60	alone	male	1	1	ophiostoma	vorontzowi	gustatory
61	alone	male	1	1	ophiostoma	vorontzowi	gustatory
62	alone	male	1	1	ophiostoma	vorontzowi	gustatory
63	alone	male	1	1	ophiostoma	vorontzowi	gustatory
64	alone	male	1	1	ophiostoma	vorontzowi	gustatory
65	alone	male	1	1	ophiostoma	vorontzowi	gustatory
66	alone	male	1	1	ophiostoma	vorontzowi	gustatory
67	alone	male	1	1	ophiostoma	vorontzowi	gustatory
68	alone	male	1	1	ophiostoma	vorontzowi	gustatory
69	alone	male	1	1	ophiostoma	vorontzowi	gustatory
70	alone	male	1	1	ophiostoma	vorontzowi	gustatory
71	alone	male	1	1	ophiostoma	vorontzowi	gustatory
72	alone	male	1	1	ophiostoma	vorontzowi	gustatory
73	alone	male	1	1	ophiostoma	vorontzowi	gustatory
74	alone	male	1	1	ophiostoma	vorontzowi	gustatory
75	alone	male	1	1	ophiostoma	vorontzowi	gustatory
76	alone	male	0	1	ophiostoma	vorontzowi	gustatory
77	alone	male	0	1	ophiostoma	vorontzowi	gustatory
78	alone	male	0	1	ophiostoma	vorontzowi	gustatory
79	alone	male	0	1	ophiostoma	vorontzowi	gustatory
80	alone	male	0	1	ophiostoma	vorontzowi	gustatory
81	alone	male	0	1	ophiostoma	vorontzowi	gustatory
82	alone	male	0	1	ophiostoma	vorontzowi	gustatory
83	alone	male	0	1	ophiostoma	vorontzowi	gustatory
84	alone	male	0	1	ophiostoma	vorontzowi	gustatory
85	alone	male	0	1	ophiostoma	vorontzowi	gustatory
86	alone	male	0	1	ophiostoma	vorontzowi	gustatory
87	alone	male	1	0	ophiostoma	vorontzowi	gustatory
88	alone	male	1	0	ophiostoma	vorontzowi	gustatory
89	alone	male	1	0	ophiostoma	vorontzowi	gustatory
90	alone	male	0	0	ophiostoma	vorontzowi	gustatory
91	alone	male	0	0	ophiostoma	vorontzowi	gustatory
92	alone	male	0	0	ophiostoma	vorontzowi	gustatory
93	alone	male	0	0	ophiostoma	vorontzowi	gustatory
94	alone	male	0	0	ophiostoma	vorontzowi	gustatory
95	alone	male	0	0	ophiostoma	vorontzowi	gustatory
96	alone	male	0	0	ophiostoma	vorontzowi	gustatory
97	alone	male	0	0	ophiostoma	vorontzowi	gustatory
98	alone	male	0	0	ophiostoma	vorontzowi	gustatory
99	alone	male	0	0	ophiostoma	vorontzowi	gustatory
100	alone	male			ophiostoma	vorontzowi	gustatory
101	alone	female	1	1	ophiostoma	vorontzowi	gustatory
102	alone	female	1	1	ophiostoma	vorontzowi	gustatory
103	alone	female	1	1	ophiostoma	vorontzowi	gustatory
104	alone	female	1	1	ophiostoma	vorontzowi	gustatory
105	alone	female	1	1	ophiostoma	vorontzowi	gustatory
106	alone	female	1	1	ophiostoma	vorontzowi	gustatory
107	alone	female	1	1	ophiostoma	vorontzowi	gustatory
108	alone	female	1	1	ophiostoma	vorontzowi	gustatory
109	alone	female	1	1	ophiostoma	vorontzowi	gustatory
110	alone	female	1	1	ophiostoma	vorontzowi	gustatory
111	alone	female	1	1	ophiostoma	vorontzowi	gustatory
112	alone	female	1	1	ophiostoma	vorontzowi	gustatory
113	alone	female	1	1	ophiostoma	vorontzowi	gustatory
114	alone	female	1	1	ophiostoma	vorontzowi	gustatory
115	alone	female	0	1	ophiostoma	vorontzowi	gustatory
116	alone	female	0	1	ophiostoma	vorontzowi	gustatory
117	alone	female	1	0	ophiostoma	vorontzowi	gustatory
118	alone	female	1	0	ophiostoma	vorontzowi	gustatory
119	alone	female	1	0	ophiostoma	vorontzowi	gustatory
120	alone	female	1	0	ophiostoma	vorontzowi	gustatory
121	alone	female	1	0	ophiostoma	vorontzowi	gustatory
122	alone	female	1	0	ophiostoma	vorontzowi	gustatory
123	alone	female	1	0	ophiostoma	vorontzowi	gustatory
124	alone	female	0	0	ophiostoma	vorontzowi	gustatory
125	alone	female	0	0	ophiostoma	vorontzowi	gustatory
126	alone	female	0	0	ophiostoma	vorontzowi	gustatory
127	alone	female	0	0	ophiostoma	vorontzowi	gustatory
128	alone	female	0	0	ophiostoma	vorontzowi	gustatory
129	alone	female	0	0	ophiostoma	vorontzowi	gustatory
130	alone	female	0	0	ophiostoma	vorontzowi	gustatory
131	alone	female	0	0	ophiostoma	vorontzowi	gustatory
132	alone	female	0	0	ophiostoma	vorontzowi	gustatory
133	alone	female	0	0	ophiostoma	vorontzowi	gustatory
134	alone	female	0	0	ophiostoma	vorontzowi	gustatory
135	alone	female	0	0	ophiostoma	vorontzowi	gustatory
136	alone	female	0	0	ophiostoma	vorontzowi	gustatory
137	alone	female	0	0	ophiostoma	vorontzowi	gustatory
138	alone	female	0	0	ophiostoma	vorontzowi	gustatory
139	alone	female	0	0	ophiostoma	vorontzowi	gustatory
140	alone	female	0	0	ophiostoma	vorontzowi	gustatory
141	alone	female	0	0	ophiostoma	vorontzowi	gustatory
142	alone	female	0	0	ophiostoma	vorontzowi	gustatory
143	alone	female	0	0	ophiostoma	vorontzowi	gustatory
144	alone	female			ophiostoma	vorontzowi	gustatory
145	alone	female			ophiostoma	vorontzowi	gustatory
146	alone	female			ophiostoma	vorontzowi	gustatory
147	alone	female			ophiostoma	vorontzowi	gustatory
148	alone	female			ophiostoma	vorontzowi	gustatory
149	alone	female			ophiostoma	vorontzowi	gustatory
150	alone	female			ophiostoma	vorontzowi	gustatory
151	mixed	female	0	0	geosmithia	vorontzowi	gustatory
152	mixed	female			geosmithia	vorontzowi	gustatory
153	mixed	female	1	0	geosmithia	vorontzowi	gustatory
154	mixed	female	1	1	geosmithia	vorontzowi	gustatory
155	mixed	female	1	1	geosmithia	vorontzowi	gustatory
156	mixed	female			geosmithia	vorontzowi	gustatory
157	mixed	female	1	1	geosmithia	vorontzowi	gustatory
158	mixed	female	1	1	geosmithia	vorontzowi	gustatory
159	mixed	female	0	0	geosmithia	vorontzowi	gustatory
160	mixed	female	1	0	geosmithia	vorontzowi	gustatory
161	mixed	female	1	1	geosmithia	vorontzowi	gustatory
162	mixed	female	0	0	geosmithia	vorontzowi	gustatory
163	mixed	female	1	1	geosmithia	vorontzowi	gustatory
164	mixed	female			geosmithia	vorontzowi	gustatory
165	mixed	female	1	1	geosmithia	vorontzowi	gustatory
166	mixed	female	0	0	geosmithia	vorontzowi	gustatory
167	mixed	female	1	0	geosmithia	vorontzowi	gustatory
168	mixed	female	1	0	geosmithia	vorontzowi	gustatory
169	mixed	female	1	1	geosmithia	vorontzowi	gustatory
170	mixed	female	1	0	geosmithia	vorontzowi	gustatory
171	mixed	female	1	1	geosmithia	vorontzowi	gustatory
172	mixed	female	1	1	geosmithia	vorontzowi	gustatory
173	mixed	female	1	1	geosmithia	vorontzowi	gustatory
174	mixed	female	1	1	geosmithia	vorontzowi	gustatory
175	mixed	female	0	0	geosmithia	vorontzowi	gustatory
176	mixed	female	0	1	geosmithia	vorontzowi	gustatory
177	mixed	female			geosmithia	vorontzowi	gustatory
178	mixed	female	1	0	geosmithia	vorontzowi	gustatory
179	mixed	female	1	1	geosmithia	vorontzowi	gustatory
180	mixed	female	1	1	geosmithia	vorontzowi	gustatory
181	mixed	female	1	1	geosmithia	vorontzowi	gustatory
182	mixed	female	0	0	geosmithia	vorontzowi	gustatory
183	mixed	female	0	0	geosmithia	vorontzowi	gustatory
184	mixed	female	0	0	geosmithia	vorontzowi	gustatory
185	mixed	female	1	1	geosmithia	vorontzowi	gustatory
186	mixed	female	1	0	geosmithia	vorontzowi	gustatory
187	mixed	female	1	0	geosmithia	vorontzowi	gustatory
188	mixed	female	1	0	geosmithia	vorontzowi	gustatory
189	mixed	female	1	0	geosmithia	vorontzowi	gustatory
190	mixed	female	0	0	geosmithia	vorontzowi	gustatory
191	mixed	female	1	1	geosmithia	vorontzowi	gustatory
192	mixed	female	0	0	geosmithia	vorontzowi	gustatory
193	mixed	female			geosmithia	vorontzowi	gustatory
194	mixed	female	1	0	geosmithia	vorontzowi	gustatory
195	mixed	female			geosmithia	vorontzowi	gustatory
196	mixed	female	1	1	geosmithia	vorontzowi	gustatory
197	mixed	female	0	0	geosmithia	vorontzowi	gustatory
198	mixed	female	0	0	geosmithia	vorontzowi	gustatory
199	mixed	female			geosmithia	vorontzowi	gustatory
200	mixed	female	1	1	geosmithia	vorontzowi	gustatory
201	alone	male	1	1	geosmithia	vorontzowi	gustatory
202	alone	male	1	1	geosmithia	vorontzowi	gustatory
203	alone	male	1	1	geosmithia	vorontzowi	gustatory
204	alone	male	1	1	geosmithia	vorontzowi	gustatory
205	alone	male	1	1	geosmithia	vorontzowi	gustatory
206	alone	male	1	1	geosmithia	vorontzowi	gustatory
207	alone	male	1	1	geosmithia	vorontzowi	gustatory
208	alone	male	1	1	geosmithia	vorontzowi	gustatory
209	alone	male	1	1	geosmithia	vorontzowi	gustatory
210	alone	male	1	1	geosmithia	vorontzowi	gustatory
211	alone	male	1	1	geosmithia	vorontzowi	gustatory
212	alone	male	1	1	geosmithia	vorontzowi	gustatory
213	alone	male	1	1	geosmithia	vorontzowi	gustatory
214	alone	male	1	1	geosmithia	vorontzowi	gustatory
215	alone	male	1	1	geosmithia	vorontzowi	gustatory
216	alone	male	1	1	geosmithia	vorontzowi	gustatory
217	alone	male	1	1	geosmithia	vorontzowi	gustatory
218	alone	male	1	1	geosmithia	vorontzowi	gustatory
219	alone	male	1	1	geosmithia	vorontzowi	gustatory
220	alone	male	1	1	geosmithia	vorontzowi	gustatory
221	alone	male	1	1	geosmithia	vorontzowi	gustatory
222	alone	male	1	1	geosmithia	vorontzowi	gustatory
223	alone	male	0	1	geosmithia	vorontzowi	gustatory
224	alone	male	0	1	geosmithia	vorontzowi	gustatory
225	alone	male	0	1	geosmithia	vorontzowi	gustatory
226	alone	male	0	1	geosmithia	vorontzowi	gustatory
227	alone	male	0	1	geosmithia	vorontzowi	gustatory
228	alone	male	0	1	geosmithia	vorontzowi	gustatory
229	alone	male	0	1	geosmithia	vorontzowi	gustatory
230	alone	male	0	1	geosmithia	vorontzowi	gustatory
231	alone	male	0	1	geosmithia	vorontzowi	gustatory
232	alone	male	0	1	geosmithia	vorontzowi	gustatory
233	alone	male	0	1	geosmithia	vorontzowi	gustatory
234	alone	male	0	1	geosmithia	vorontzowi	gustatory
235	alone	male	0	1	geosmithia	vorontzowi	gustatory
236	alone	male	0	1	geosmithia	vorontzowi	gustatory
237	alone	male	1	0	geosmithia	vorontzowi	gustatory
238	alone	male	1	0	geosmithia	vorontzowi	gustatory
239	alone	male	1	0	geosmithia	vorontzowi	gustatory
240	alone	male	1	0	geosmithia	vorontzowi	gustatory
241	alone	male	1	0	geosmithia	vorontzowi	gustatory
242	alone	male	1	0	geosmithia	vorontzowi	gustatory
243	alone	male	0	0	geosmithia	vorontzowi	gustatory
244	alone	male	0	0	geosmithia	vorontzowi	gustatory
245	alone	male	0	0	geosmithia	vorontzowi	gustatory
246	alone	male	0	0	geosmithia	vorontzowi	gustatory
247	alone	male			geosmithia	vorontzowi	gustatory
248	alone	male			geosmithia	vorontzowi	gustatory
249	alone	male			geosmithia	vorontzowi	gustatory
250	alone	male			geosmithia	vorontzowi	gustatory
251	alone	female	1	1	geosmithia	vorontzowi	gustatory
252	alone	female	1	1	geosmithia	vorontzowi	gustatory
253	alone	female	1	1	geosmithia	vorontzowi	gustatory
254	alone	female	1	1	geosmithia	vorontzowi	gustatory
255	alone	female	1	1	geosmithia	vorontzowi	gustatory
256	alone	female	1	1	geosmithia	vorontzowi	gustatory
257	alone	female	1	1	geosmithia	vorontzowi	gustatory
258	alone	female	1	1	geosmithia	vorontzowi	gustatory
259	alone	female	1	1	geosmithia	vorontzowi	gustatory
260	alone	female	1	1	geosmithia	vorontzowi	gustatory
261	alone	female	1	1	geosmithia	vorontzowi	gustatory
262	alone	female	1	1	geosmithia	vorontzowi	gustatory
263	alone	female	1	1	geosmithia	vorontzowi	gustatory
264	alone	female	1	1	geosmithia	vorontzowi	gustatory
265	alone	female	1	1	geosmithia	vorontzowi	gustatory
266	alone	female	1	1	geosmithia	vorontzowi	gustatory
267	alone	female	1	1	geosmithia	vorontzowi	gustatory
268	alone	female	1	1	geosmithia	vorontzowi	gustatory
269	alone	female	0	1	geosmithia	vorontzowi	gustatory
270	alone	female	0	1	geosmithia	vorontzowi	gustatory
271	alone	female	0	1	geosmithia	vorontzowi	gustatory
272	alone	female	0	1	geosmithia	vorontzowi	gustatory
273	alone	female	0	1	geosmithia	vorontzowi	gustatory
274	alone	female	0	1	geosmithia	vorontzowi	gustatory
275	alone	female	0	1	geosmithia	vorontzowi	gustatory
276	alone	female	0	1	geosmithia	vorontzowi	gustatory
277	alone	female	0	1	geosmithia	vorontzowi	gustatory
278	alone	female	0	1	geosmithia	vorontzowi	gustatory
279	alone	female	0	1	geosmithia	vorontzowi	gustatory
280	alone	female	1	0	geosmithia	vorontzowi	gustatory
281	alone	female	1	0	geosmithia	vorontzowi	gustatory
282	alone	female	1	0	geosmithia	vorontzowi	gustatory
283	alone	female	1	0	geosmithia	vorontzowi	gustatory
284	alone	female	0	0	geosmithia	vorontzowi	gustatory
285	alone	female	0	0	geosmithia	vorontzowi	gustatory
286	alone	female	0	0	geosmithia	vorontzowi	gustatory
287	alone	female	0	0	geosmithia	vorontzowi	gustatory
288	alone	female	0	0	geosmithia	vorontzowi	gustatory
289	alone	female	0	0	geosmithia	vorontzowi	gustatory
290	alone	female	0	0	geosmithia	vorontzowi	gustatory
291	alone	female	0	0	geosmithia	vorontzowi	gustatory
292	alone	female			geosmithia	vorontzowi	gustatory
293	alone	female			geosmithia	vorontzowi	gustatory
294	alone	female			geosmithia	vorontzowi	gustatory
295	alone	female			geosmithia	vorontzowi	gustatory
296	alone	female			geosmithia	vorontzowi	gustatory
297	alone	female			geosmithia	vorontzowi	gustatory
298	alone	female			geosmithia	vorontzowi	gustatory
299	alone	female			geosmithia	vorontzowi	gustatory
300	alone	female			geosmithia	vorontzowi	gustatory
301	mixed	female			graphilbum	vorontzowi	gustatory
302	mixed	female	1	0	graphilbum	vorontzowi	gustatory
303	mixed	female	1	1	graphilbum	vorontzowi	gustatory
304	mixed	female	1	1	graphilbum	vorontzowi	gustatory
305	mixed	female	1	1	graphilbum	vorontzowi	gustatory
306	mixed	female	1	1	graphilbum	vorontzowi	gustatory
307	mixed	female	1	1	graphilbum	vorontzowi	gustatory
308	mixed	female	1	0	graphilbum	vorontzowi	gustatory
309	mixed	female	1	1	graphilbum	vorontzowi	gustatory
310	mixed	female	1	0	graphilbum	vorontzowi	gustatory
311	mixed	female	1	1	graphilbum	vorontzowi	gustatory
312	mixed	female	0	0	graphilbum	vorontzowi	gustatory
313	mixed	female			graphilbum	vorontzowi	gustatory
314	mixed	female	1	1	graphilbum	vorontzowi	gustatory
315	mixed	female	1	0	graphilbum	vorontzowi	gustatory
316	mixed	female	1	1	graphilbum	vorontzowi	gustatory
317	mixed	female	0	0	graphilbum	vorontzowi	gustatory
318	mixed	female	1	1	graphilbum	vorontzowi	gustatory
319	mixed	female			graphilbum	vorontzowi	gustatory
320	mixed	female			graphilbum	vorontzowi	gustatory
321	mixed	female	1	1	graphilbum	vorontzowi	gustatory
322	mixed	female	1	1	graphilbum	vorontzowi	gustatory
323	mixed	female			graphilbum	vorontzowi	gustatory
324	mixed	female	1	1	graphilbum	vorontzowi	gustatory
325	mixed	female	0	0	graphilbum	vorontzowi	gustatory
326	mixed	female	1	1	graphilbum	vorontzowi	gustatory
327	mixed	female			graphilbum	vorontzowi	gustatory
328	mixed	female	1	0	graphilbum	vorontzowi	gustatory
329	mixed	female	1	0	graphilbum	vorontzowi	gustatory
330	mixed	female			graphilbum	vorontzowi	gustatory
331	mixed	female	1	0	graphilbum	vorontzowi	gustatory
332	mixed	female	1	0	graphilbum	vorontzowi	gustatory
333	mixed	female	0	1	graphilbum	vorontzowi	gustatory
334	mixed	female	1	0	graphilbum	vorontzowi	gustatory
335	mixed	female	0	1	graphilbum	vorontzowi	gustatory
336	mixed	female			graphilbum	vorontzowi	gustatory
337	mixed	female	0	0	graphilbum	vorontzowi	gustatory
338	mixed	female			graphilbum	vorontzowi	gustatory
339	mixed	female	1	0	graphilbum	vorontzowi	gustatory
340	mixed	female			graphilbum	vorontzowi	gustatory
341	mixed	female	1	0	graphilbum	vorontzowi	gustatory
342	mixed	female	0	0	graphilbum	vorontzowi	gustatory
343	mixed	female			graphilbum	vorontzowi	gustatory
344	mixed	female	1	1	graphilbum	vorontzowi	gustatory
345	mixed	female	1	0	graphilbum	vorontzowi	gustatory
346	mixed	female			graphilbum	vorontzowi	gustatory
347	mixed	female	1	1	graphilbum	vorontzowi	gustatory
348	mixed	female			graphilbum	vorontzowi	gustatory
349	mixed	female	1	0	graphilbum	vorontzowi	gustatory
350	mixed	female			graphilbum	vorontzowi	gustatory
351	alone	male	1	1	graphilbum	vorontzowi	gustatory
352	alone	male	0	1	graphilbum	vorontzowi	gustatory
353	alone	male	0	1	graphilbum	vorontzowi	gustatory
354	alone	male	0	1	graphilbum	vorontzowi	gustatory
355	alone	male	0	1	graphilbum	vorontzowi	gustatory
356	alone	male	0	1	graphilbum	vorontzowi	gustatory
357	alone	male	0	1	graphilbum	vorontzowi	gustatory
358	alone	male	0	1	graphilbum	vorontzowi	gustatory
359	alone	male	0	1	graphilbum	vorontzowi	gustatory
360	alone	male	0	1	graphilbum	vorontzowi	gustatory
361	alone	male	0	1	graphilbum	vorontzowi	gustatory
362	alone	male	0	1	graphilbum	vorontzowi	gustatory
363	alone	male	1	0	graphilbum	vorontzowi	gustatory
364	alone	male	1	0	graphilbum	vorontzowi	gustatory
365	alone	male	1	0	graphilbum	vorontzowi	gustatory
366	alone	male	1	0	graphilbum	vorontzowi	gustatory
367	alone	male	1	0	graphilbum	vorontzowi	gustatory
368	alone	male	1	0	graphilbum	vorontzowi	gustatory
369	alone	male	1	0	graphilbum	vorontzowi	gustatory
370	alone	male	1	0	graphilbum	vorontzowi	gustatory
371	alone	male	1	0	graphilbum	vorontzowi	gustatory
372	alone	male	1	0	graphilbum	vorontzowi	gustatory
373	alone	male	1	0	graphilbum	vorontzowi	gustatory
374	alone	male	1	0	graphilbum	vorontzowi	gustatory
375	alone	male	1	0	graphilbum	vorontzowi	gustatory
376	alone	male	1	0	graphilbum	vorontzowi	gustatory
377	alone	male	1	0	graphilbum	vorontzowi	gustatory
378	alone	male	1	0	graphilbum	vorontzowi	gustatory
379	alone	male	1	0	graphilbum	vorontzowi	gustatory
380	alone	male	1	0	graphilbum	vorontzowi	gustatory
381	alone	male	1	0	graphilbum	vorontzowi	gustatory
382	alone	male	1	0	graphilbum	vorontzowi	gustatory
383	alone	male	1	0	graphilbum	vorontzowi	gustatory
384	alone	male	1	0	graphilbum	vorontzowi	gustatory
385	alone	male	1	0	graphilbum	vorontzowi	gustatory
386	alone	male	1	0	graphilbum	vorontzowi	gustatory
387	alone	male	1	0	graphilbum	vorontzowi	gustatory
388	alone	male	1	0	graphilbum	vorontzowi	gustatory
389	alone	male	1	0	graphilbum	vorontzowi	gustatory
390	alone	male	1	0	graphilbum	vorontzowi	gustatory
391	alone	male	1	0	graphilbum	vorontzowi	gustatory
392	alone	male	0	0	graphilbum	vorontzowi	gustatory
393	alone	male	0	0	graphilbum	vorontzowi	gustatory
394	alone	male	0	0	graphilbum	vorontzowi	gustatory
395	alone	male	0	0	graphilbum	vorontzowi	gustatory
396	alone	male	0	0	graphilbum	vorontzowi	gustatory
397	alone	male	0	0	graphilbum	vorontzowi	gustatory
398	alone	male	0	0	graphilbum	vorontzowi	gustatory
399	alone	male	0	0	graphilbum	vorontzowi	gustatory
400	alone	male			graphilbum	vorontzowi	gustatory
401	alone	female	1	1	graphilbum	vorontzowi	gustatory
402	alone	female	1	1	graphilbum	vorontzowi	gustatory
403	alone	female	1	1	graphilbum	vorontzowi	gustatory
404	alone	female	0	1	graphilbum	vorontzowi	gustatory
405	alone	female	0	1	graphilbum	vorontzowi	gustatory
406	alone	female	0	1	graphilbum	vorontzowi	gustatory
407	alone	female	0	1	graphilbum	vorontzowi	gustatory
408	alone	female	0	1	graphilbum	vorontzowi	gustatory
409	alone	female	0	1	graphilbum	vorontzowi	gustatory
410	alone	female	0	1	graphilbum	vorontzowi	gustatory
411	alone	female	0	1	graphilbum	vorontzowi	gustatory
412	alone	female	0	1	graphilbum	vorontzowi	gustatory
413	alone	female	0	1	graphilbum	vorontzowi	gustatory
414	alone	female	0	1	graphilbum	vorontzowi	gustatory
415	alone	female	0	1	graphilbum	vorontzowi	gustatory
416	alone	female	0	1	graphilbum	vorontzowi	gustatory
417	alone	female	0	1	graphilbum	vorontzowi	gustatory
418	alone	female	0	1	graphilbum	vorontzowi	gustatory
419	alone	female	0	1	graphilbum	vorontzowi	gustatory
420	alone	female	0	1	graphilbum	vorontzowi	gustatory
421	alone	female	0	1	graphilbum	vorontzowi	gustatory
422	alone	female	0	1	graphilbum	vorontzowi	gustatory
423	alone	female	0	1	graphilbum	vorontzowi	gustatory
424	alone	female	0	1	graphilbum	vorontzowi	gustatory
425	alone	female	1	0	graphilbum	vorontzowi	gustatory
426	alone	female	1	0	graphilbum	vorontzowi	gustatory
427	alone	female	1	0	graphilbum	vorontzowi	gustatory
428	alone	female	1	0	graphilbum	vorontzowi	gustatory
429	alone	female	1	0	graphilbum	vorontzowi	gustatory
430	alone	female	1	0	graphilbum	vorontzowi	gustatory
431	alone	female	1	0	graphilbum	vorontzowi	gustatory
432	alone	female	1	0	graphilbum	vorontzowi	gustatory
433	alone	female	1	0	graphilbum	vorontzowi	gustatory
434	alone	female	1	0	graphilbum	vorontzowi	gustatory
435	alone	female	1	0	graphilbum	vorontzowi	gustatory
436	alone	female	0	0	graphilbum	vorontzowi	gustatory
437	alone	female	0	0	graphilbum	vorontzowi	gustatory
438	alone	female	0	0	graphilbum	vorontzowi	gustatory
439	alone	female	0	0	graphilbum	vorontzowi	gustatory
440	alone	female	0	0	graphilbum	vorontzowi	gustatory
441	alone	female	0	0	graphilbum	vorontzowi	gustatory
442	alone	female	0	0	graphilbum	vorontzowi	gustatory
443	alone	female	0	0	graphilbum	vorontzowi	gustatory
444	alone	female	0	0	graphilbum	vorontzowi	gustatory
445	alone	female	0	0	graphilbum	vorontzowi	gustatory
446	alone	female			graphilbum	vorontzowi	gustatory
447	alone	female			graphilbum	vorontzowi	gustatory
448	alone	female			graphilbum	vorontzowi	gustatory
449	alone	female			graphilbum	vorontzowi	gustatory
450	alone	female			graphilbum	vorontzowi	gustatory
451	mixed	female	1	0	cladosporium	vorontzowi	gustatory
452	mixed	female	1	0	cladosporium	vorontzowi	gustatory
453	mixed	female	1	1	cladosporium	vorontzowi	gustatory
454	mixed	female	0	0	cladosporium	vorontzowi	gustatory
455	mixed	female	1	0	cladosporium	vorontzowi	gustatory
456	mixed	female			cladosporium	vorontzowi	gustatory
457	mixed	female	1	1	cladosporium	vorontzowi	gustatory
458	mixed	female	1	1	cladosporium	vorontzowi	gustatory
459	mixed	female	1	1	cladosporium	vorontzowi	gustatory
460	mixed	female	1	0	cladosporium	vorontzowi	gustatory
461	mixed	female	1	1	cladosporium	vorontzowi	gustatory
462	mixed	female	1	1	cladosporium	vorontzowi	gustatory
463	mixed	female	1	1	cladosporium	vorontzowi	gustatory
464	mixed	female	0	0	cladosporium	vorontzowi	gustatory
465	mixed	female	0	0	cladosporium	vorontzowi	gustatory
466	mixed	female	0	0	cladosporium	vorontzowi	gustatory
467	mixed	female	0	1	cladosporium	vorontzowi	gustatory
468	mixed	female	0	0	cladosporium	vorontzowi	gustatory
469	mixed	female	0	0	cladosporium	vorontzowi	gustatory
470	mixed	female	1	1	cladosporium	vorontzowi	gustatory
471	mixed	female			cladosporium	vorontzowi	gustatory
472	mixed	female	1	1	cladosporium	vorontzowi	gustatory
473	mixed	female	0	1	cladosporium	vorontzowi	gustatory
474	mixed	female	0	0	cladosporium	vorontzowi	gustatory
475	mixed	female	0	0	cladosporium	vorontzowi	gustatory
476	mixed	female	0	1	cladosporium	vorontzowi	gustatory
477	mixed	female	0	1	cladosporium	vorontzowi	gustatory
478	mixed	female	0	0	cladosporium	vorontzowi	gustatory
479	mixed	female	0	1	cladosporium	vorontzowi	gustatory
480	mixed	female	0	1	cladosporium	vorontzowi	gustatory
481	mixed	female	1	1	cladosporium	vorontzowi	gustatory
482	mixed	female	0	0	cladosporium	vorontzowi	gustatory
483	mixed	female	0	0	cladosporium	vorontzowi	gustatory
484	mixed	female	0	0	cladosporium	vorontzowi	gustatory
485	mixed	female	1	1	cladosporium	vorontzowi	gustatory
486	mixed	female	1	0	cladosporium	vorontzowi	gustatory
487	mixed	female	1	0	cladosporium	vorontzowi	gustatory
488	mixed	female	0	0	cladosporium	vorontzowi	gustatory
489	mixed	female	0	0	cladosporium	vorontzowi	gustatory
490	mixed	female	0	1	cladosporium	vorontzowi	gustatory
491	mixed	female	1	1	cladosporium	vorontzowi	gustatory
492	mixed	female	1	1	cladosporium	vorontzowi	gustatory
493	mixed	female	1	1	cladosporium	vorontzowi	gustatory
494	mixed	female	1	1	cladosporium	vorontzowi	gustatory
495	mixed	female	0	0	cladosporium	vorontzowi	gustatory
496	mixed	female	1	0	cladosporium	vorontzowi	gustatory
497	mixed	female	1	1	cladosporium	vorontzowi	gustatory
498	mixed	female	1	0	cladosporium	vorontzowi	gustatory
499	mixed	female	0	0	cladosporium	vorontzowi	gustatory
500	alone	male	1	1	cladosporium	vorontzowi	gustatory
501	alone	male	1	1	cladosporium	vorontzowi	gustatory
502	alone	male	1	1	cladosporium	vorontzowi	gustatory
503	alone	male	1	1	cladosporium	vorontzowi	gustatory
504	alone	male	1	1	cladosporium	vorontzowi	gustatory
505	alone	male	1	1	cladosporium	vorontzowi	gustatory
506	alone	male	1	1	cladosporium	vorontzowi	gustatory
507	alone	male	1	1	cladosporium	vorontzowi	gustatory
508	alone	male	0	1	cladosporium	vorontzowi	gustatory
509	alone	male	0	1	cladosporium	vorontzowi	gustatory
510	alone	male	0	1	cladosporium	vorontzowi	gustatory
511	alone	male	0	1	cladosporium	vorontzowi	gustatory
512	alone	male	0	1	cladosporium	vorontzowi	gustatory
513	alone	male	0	1	cladosporium	vorontzowi	gustatory
514	alone	male	0	1	cladosporium	vorontzowi	gustatory
515	alone	male	0	1	cladosporium	vorontzowi	gustatory
516	alone	male	0	1	cladosporium	vorontzowi	gustatory
517	alone	male	0	1	cladosporium	vorontzowi	gustatory
518	alone	male	1	0	cladosporium	vorontzowi	gustatory
519	alone	male	1	0	cladosporium	vorontzowi	gustatory
520	alone	male	1	0	cladosporium	vorontzowi	gustatory
521	alone	male	1	0	cladosporium	vorontzowi	gustatory
522	alone	male	1	0	cladosporium	vorontzowi	gustatory
523	alone	male	1	0	cladosporium	vorontzowi	gustatory
524	alone	male	1	0	cladosporium	vorontzowi	gustatory
525	alone	male	1	0	cladosporium	vorontzowi	gustatory
526	alone	male	1	0	cladosporium	vorontzowi	gustatory
527	alone	male	1	0	cladosporium	vorontzowi	gustatory
528	alone	male	1	0	cladosporium	vorontzowi	gustatory
529	alone	male	1	0	cladosporium	vorontzowi	gustatory
530	alone	male	1	0	cladosporium	vorontzowi	gustatory
531	alone	male	0	0	cladosporium	vorontzowi	gustatory
532	alone	male	0	0	cladosporium	vorontzowi	gustatory
533	alone	male	0	0	cladosporium	vorontzowi	gustatory
534	alone	male	0	0	cladosporium	vorontzowi	gustatory
535	alone	male	0	0	cladosporium	vorontzowi	gustatory
536	alone	male	0	0	cladosporium	vorontzowi	gustatory
537	alone	male	0	0	cladosporium	vorontzowi	gustatory
538	alone	male			cladosporium	vorontzowi	gustatory
539	alone	male			cladosporium	vorontzowi	gustatory
540	alone	male			cladosporium	vorontzowi	gustatory
541	alone	male			cladosporium	vorontzowi	gustatory
542	alone	male			cladosporium	vorontzowi	gustatory
543	alone	male			cladosporium	vorontzowi	gustatory
544	alone	male			cladosporium	vorontzowi	gustatory
545	alone	male			cladosporium	vorontzowi	gustatory
546	alone	male			cladosporium	vorontzowi	gustatory
547	alone	male			cladosporium	vorontzowi	gustatory
548	alone	male			cladosporium	vorontzowi	gustatory
549	alone	male			cladosporium	vorontzowi	gustatory
550	alone	female	1	1	cladosporium	vorontzowi	gustatory
551	alone	female	1	1	cladosporium	vorontzowi	gustatory
552	alone	female	1	1	cladosporium	vorontzowi	gustatory
553	alone	female	1	1	cladosporium	vorontzowi	gustatory
554	alone	female	0	1	cladosporium	vorontzowi	gustatory
555	alone	female	0	1	cladosporium	vorontzowi	gustatory
556	alone	female	0	1	cladosporium	vorontzowi	gustatory
557	alone	female	0	1	cladosporium	vorontzowi	gustatory
558	alone	female	0	1	cladosporium	vorontzowi	gustatory
559	alone	female	0	1	cladosporium	vorontzowi	gustatory
560	alone	female	0	1	cladosporium	vorontzowi	gustatory
561	alone	female	0	1	cladosporium	vorontzowi	gustatory
562	alone	female	0	1	cladosporium	vorontzowi	gustatory
563	alone	female	0	1	cladosporium	vorontzowi	gustatory
564	alone	female	0	1	cladosporium	vorontzowi	gustatory
565	alone	female	0	1	cladosporium	vorontzowi	gustatory
566	alone	female	1	0	cladosporium	vorontzowi	gustatory
567	alone	female	1	0	cladosporium	vorontzowi	gustatory
568	alone	female	1	0	cladosporium	vorontzowi	gustatory
569	alone	female	1	0	cladosporium	vorontzowi	gustatory
570	alone	female	1	0	cladosporium	vorontzowi	gustatory
571	alone	female	1	0	cladosporium	vorontzowi	gustatory
572	alone	female	1	0	cladosporium	vorontzowi	gustatory
573	alone	female	1	0	cladosporium	vorontzowi	gustatory
574	alone	female	1	0	cladosporium	vorontzowi	gustatory
575	alone	female	1	0	cladosporium	vorontzowi	gustatory
576	alone	female	1	0	cladosporium	vorontzowi	gustatory
577	alone	female	1	0	cladosporium	vorontzowi	gustatory
578	alone	female	0	0	cladosporium	vorontzowi	gustatory
579	alone	female	0	0	cladosporium	vorontzowi	gustatory
580	alone	female	0	0	cladosporium	vorontzowi	gustatory
581	alone	female	0	0	cladosporium	vorontzowi	gustatory
582	alone	female	0	0	cladosporium	vorontzowi	gustatory
583	alone	female	0	0	cladosporium	vorontzowi	gustatory
584	alone	female	0	0	cladosporium	vorontzowi	gustatory
585	alone	female	0	0	cladosporium	vorontzowi	gustatory
586	alone	female	0	0	cladosporium	vorontzowi	gustatory
587	alone	female	0	0	cladosporium	vorontzowi	gustatory
588	alone	female	0	0	cladosporium	vorontzowi	gustatory
589	alone	female			cladosporium	vorontzowi	gustatory
590	alone	female			cladosporium	vorontzowi	gustatory
591	alone	female			cladosporium	vorontzowi	gustatory
592	alone	female			cladosporium	vorontzowi	gustatory
593	alone	female			cladosporium	vorontzowi	gustatory
594	alone	female			cladosporium	vorontzowi	gustatory
595	alone	female			cladosporium	vorontzowi	gustatory
596	alone	female			cladosporium	vorontzowi	gustatory
597	alone	female			cladosporium	vorontzowi	gustatory
598	alone	female			cladosporium	vorontzowi	gustatory
599	alone	female			cladosporium	vorontzowi	gustatory
1	mixed	male	1	1	ophiostoma	vorontzowi	gustatory
2	mixed	male	1	1	ophiostoma	vorontzowi	gustatory
3	mixed	male	0	0	ophiostoma	vorontzowi	gustatory
4	mixed	male	1	0	ophiostoma	vorontzowi	gustatory
5	mixed	male	1	1	ophiostoma	vorontzowi	gustatory
6	mixed	male	1	1	ophiostoma	vorontzowi	gustatory
7	mixed	male	1	0	ophiostoma	vorontzowi	gustatory
8	mixed	male	0	0	ophiostoma	vorontzowi	gustatory
9	mixed	male	0	0	ophiostoma	vorontzowi	gustatory
10	mixed	male	1	1	ophiostoma	vorontzowi	gustatory
11	mixed	male	1	0	ophiostoma	vorontzowi	gustatory
12	mixed	male	1	1	ophiostoma	vorontzowi	gustatory
13	mixed	male			ophiostoma	vorontzowi	gustatory
14	mixed	male	1	0	ophiostoma	vorontzowi	gustatory
15	mixed	male	1	0	ophiostoma	vorontzowi	gustatory
16	mixed	male	1	0	ophiostoma	vorontzowi	gustatory
17	mixed	male	0	0	ophiostoma	vorontzowi	gustatory
18	mixed	male	0	0	ophiostoma	vorontzowi	gustatory
19	mixed	male	1	1	ophiostoma	vorontzowi	gustatory
20	mixed	male	1	0	ophiostoma	vorontzowi	gustatory
21	mixed	male	1	1	ophiostoma	vorontzowi	gustatory
22	mixed	male			ophiostoma	vorontzowi	gustatory
23	mixed	male	0	0	ophiostoma	vorontzowi	gustatory
24	mixed	male	0	0	ophiostoma	vorontzowi	gustatory
25	mixed	male	0	0	ophiostoma	vorontzowi	gustatory
26	mixed	male	1	0	ophiostoma	vorontzowi	gustatory
27	mixed	male	0	0	ophiostoma	vorontzowi	gustatory
28	mixed	male	0	0	ophiostoma	vorontzowi	gustatory
29	mixed	male	0	0	ophiostoma	vorontzowi	gustatory
30	mixed	male	0	0	ophiostoma	vorontzowi	gustatory
31	mixed	male	0	0	ophiostoma	vorontzowi	gustatory
32	mixed	male	0	0	ophiostoma	vorontzowi	gustatory
33	mixed	male			ophiostoma	vorontzowi	gustatory
34	mixed	male			ophiostoma	vorontzowi	gustatory
35	mixed	male	1	1	ophiostoma	vorontzowi	gustatory
36	mixed	male	0	0	ophiostoma	vorontzowi	gustatory
37	mixed	male	0	0	ophiostoma	vorontzowi	gustatory
38	mixed	male	1	1	ophiostoma	vorontzowi	gustatory
39	mixed	male	0	0	ophiostoma	vorontzowi	gustatory
40	mixed	male			ophiostoma	vorontzowi	gustatory
41	mixed	male	1	0	ophiostoma	vorontzowi	gustatory
42	mixed	male	0	0	ophiostoma	vorontzowi	gustatory
43	mixed	male	1	0	ophiostoma	vorontzowi	gustatory
44	mixed	male	1	0	ophiostoma	vorontzowi	gustatory
45	mixed	male	0	0	ophiostoma	vorontzowi	gustatory
46	mixed	male	1	1	ophiostoma	vorontzowi	gustatory
47	mixed	male	1	0	ophiostoma	vorontzowi	gustatory
48	mixed	male	1	0	ophiostoma	vorontzowi	gustatory
49	mixed	male			ophiostoma	vorontzowi	gustatory
50	mixed	male	1	0	ophiostoma	vorontzowi	gustatory
151	mixed	male	1	0	geosmithia	vorontzowi	gustatory
152	mixed	male	1	0	geosmithia	vorontzowi	gustatory
153	mixed	male	1	0	geosmithia	vorontzowi	gustatory
154	mixed	male	1	0	geosmithia	vorontzowi	gustatory
155	mixed	male	1	1	geosmithia	vorontzowi	gustatory
156	mixed	male	1	1	geosmithia	vorontzowi	gustatory
157	mixed	male	1	1	geosmithia	vorontzowi	gustatory
158	mixed	male	1	1	geosmithia	vorontzowi	gustatory
159	mixed	male	1	1	geosmithia	vorontzowi	gustatory
160	mixed	male	1	0	geosmithia	vorontzowi	gustatory
161	mixed	male	0	0	geosmithia	vorontzowi	gustatory
162	mixed	male	1	1	geosmithia	vorontzowi	gustatory
163	mixed	male	1	1	geosmithia	vorontzowi	gustatory
164	mixed	male	1	0	geosmithia	vorontzowi	gustatory
165	mixed	male	0	0	geosmithia	vorontzowi	gustatory
166	mixed	male	1	1	geosmithia	vorontzowi	gustatory
167	mixed	male	1	0	geosmithia	vorontzowi	gustatory
168	mixed	male	0	0	geosmithia	vorontzowi	gustatory
169	mixed	male	1	1	geosmithia	vorontzowi	gustatory
170	mixed	male	1	1	geosmithia	vorontzowi	gustatory
171	mixed	male	0	0	geosmithia	vorontzowi	gustatory
172	mixed	male	0	0	geosmithia	vorontzowi	gustatory
173	mixed	male	1	1	geosmithia	vorontzowi	gustatory
174	mixed	male	1	1	geosmithia	vorontzowi	gustatory
175	mixed	male	1	1	geosmithia	vorontzowi	gustatory
176	mixed	male	1	0	geosmithia	vorontzowi	gustatory
177	mixed	male	1	0	geosmithia	vorontzowi	gustatory
178	mixed	male	1	1	geosmithia	vorontzowi	gustatory
179	mixed	male	1	0	geosmithia	vorontzowi	gustatory
180	mixed	male			geosmithia	vorontzowi	gustatory
181	mixed	male	0	0	geosmithia	vorontzowi	gustatory
182	mixed	male			geosmithia	vorontzowi	gustatory
183	mixed	male	1	1	geosmithia	vorontzowi	gustatory
184	mixed	male	1	1	geosmithia	vorontzowi	gustatory
185	mixed	male	1	1	geosmithia	vorontzowi	gustatory
186	mixed	male	1	0	geosmithia	vorontzowi	gustatory
187	mixed	male	1	1	geosmithia	vorontzowi	gustatory
188	mixed	male	1	1	geosmithia	vorontzowi	gustatory
189	mixed	male	1	1	geosmithia	vorontzowi	gustatory
190	mixed	male	1	1	geosmithia	vorontzowi	gustatory
191	mixed	male			geosmithia	vorontzowi	gustatory
192	mixed	male	0	0	geosmithia	vorontzowi	gustatory
193	mixed	male			geosmithia	vorontzowi	gustatory
194	mixed	male			geosmithia	vorontzowi	gustatory
195	mixed	male	0	0	geosmithia	vorontzowi	gustatory
196	mixed	male	1	0	geosmithia	vorontzowi	gustatory
197	mixed	male	1	0	geosmithia	vorontzowi	gustatory
198	mixed	male	0	0	geosmithia	vorontzowi	gustatory
199	mixed	male	1	1	geosmithia	vorontzowi	gustatory
200	mixed	male	1	0	geosmithia	vorontzowi	gustatory
301	mixed	male			graphilbum	vorontzowi	gustatory
302	mixed	male	1	0	graphilbum	vorontzowi	gustatory
303	mixed	male	1	0	graphilbum	vorontzowi	gustatory
304	mixed	male	1	0	graphilbum	vorontzowi	gustatory
305	mixed	male	1	0	graphilbum	vorontzowi	gustatory
306	mixed	male	0	0	graphilbum	vorontzowi	gustatory
307	mixed	male	1	0	graphilbum	vorontzowi	gustatory
308	mixed	male			graphilbum	vorontzowi	gustatory
309	mixed	male	1	0	graphilbum	vorontzowi	gustatory
310	mixed	male	0	0	graphilbum	vorontzowi	gustatory
311	mixed	male	0	0	graphilbum	vorontzowi	gustatory
312	mixed	male	1	1	graphilbum	vorontzowi	gustatory
313	mixed	male			graphilbum	vorontzowi	gustatory
314	mixed	male	1	1	graphilbum	vorontzowi	gustatory
315	mixed	male	0	0	graphilbum	vorontzowi	gustatory
316	mixed	male	1	1	graphilbum	vorontzowi	gustatory
317	mixed	male	0	1	graphilbum	vorontzowi	gustatory
318	mixed	male	0	1	graphilbum	vorontzowi	gustatory
319	mixed	male			graphilbum	vorontzowi	gustatory
320	mixed	male	1	0	graphilbum	vorontzowi	gustatory
321	mixed	male	1	0	graphilbum	vorontzowi	gustatory
322	mixed	male	1	1	graphilbum	vorontzowi	gustatory
323	mixed	male	0	0	graphilbum	vorontzowi	gustatory
324	mixed	male	0	0	graphilbum	vorontzowi	gustatory
325	mixed	male	1	0	graphilbum	vorontzowi	gustatory
326	mixed	male	0	0	graphilbum	vorontzowi	gustatory
327	mixed	male			graphilbum	vorontzowi	gustatory
328	mixed	male	0	0	graphilbum	vorontzowi	gustatory
329	mixed	male	0	0	graphilbum	vorontzowi	gustatory
330	mixed	male	1	0	graphilbum	vorontzowi	gustatory
331	mixed	male	0	0	graphilbum	vorontzowi	gustatory
332	mixed	male	0	0	graphilbum	vorontzowi	gustatory
333	mixed	male	0	1	graphilbum	vorontzowi	gustatory
334	mixed	male			graphilbum	vorontzowi	gustatory
335	mixed	male	1	0	graphilbum	vorontzowi	gustatory
336	mixed	male			graphilbum	vorontzowi	gustatory
337	mixed	male	0	0	graphilbum	vorontzowi	gustatory
338	mixed	male	0	0	graphilbum	vorontzowi	gustatory
339	mixed	male	1	0	graphilbum	vorontzowi	gustatory
340	mixed	male	0	0	graphilbum	vorontzowi	gustatory
341	mixed	male	1	1	graphilbum	vorontzowi	gustatory
342	mixed	male	1	1	graphilbum	vorontzowi	gustatory
343	mixed	male	1	0	graphilbum	vorontzowi	gustatory
344	mixed	male			graphilbum	vorontzowi	gustatory
345	mixed	male	1	0	graphilbum	vorontzowi	gustatory
346	mixed	male	1	1	graphilbum	vorontzowi	gustatory
347	mixed	male			graphilbum	vorontzowi	gustatory
348	mixed	male	1	1	graphilbum	vorontzowi	gustatory
349	mixed	male	1	0	graphilbum	vorontzowi	gustatory
350	mixed	male	0	1	graphilbum	vorontzowi	gustatory
451	mixed	male	1	0	cladosporium	vorontzowi	gustatory
452	mixed	male	1	0	cladosporium	vorontzowi	gustatory
453	mixed	male	0	1	cladosporium	vorontzowi	gustatory
454	mixed	male	1	1	cladosporium	vorontzowi	gustatory
455	mixed	male	0	1	cladosporium	vorontzowi	gustatory
456	mixed	male	0	0	cladosporium	vorontzowi	gustatory
457	mixed	male	1	1	cladosporium	vorontzowi	gustatory
458	mixed	male	1	1	cladosporium	vorontzowi	gustatory
459	mixed	male	1	1	cladosporium	vorontzowi	gustatory
460	mixed	male	1	1	cladosporium	vorontzowi	gustatory
461	mixed	male			cladosporium	vorontzowi	gustatory
462	mixed	male	1	1	cladosporium	vorontzowi	gustatory
463	mixed	male	1	1	cladosporium	vorontzowi	gustatory
464	mixed	male	0	1	cladosporium	vorontzowi	gustatory
465	mixed	male	0	1	cladosporium	vorontzowi	gustatory
466	mixed	male			cladosporium	vorontzowi	gustatory
467	mixed	male	1	1	cladosporium	vorontzowi	gustatory
468	mixed	male	0	0	cladosporium	vorontzowi	gustatory
469	mixed	male	0	1	cladosporium	vorontzowi	gustatory
470	mixed	male	0	1	cladosporium	vorontzowi	gustatory
471	mixed	male			cladosporium	vorontzowi	gustatory
472	mixed	male	1	0	cladosporium	vorontzowi	gustatory
473	mixed	male	1	1	cladosporium	vorontzowi	gustatory
474	mixed	male	0	1	cladosporium	vorontzowi	gustatory
475	mixed	male	0	0	cladosporium	vorontzowi	gustatory
476	mixed	male			cladosporium	vorontzowi	gustatory
477	mixed	male	0	1	cladosporium	vorontzowi	gustatory
478	mixed	male	0	0	cladosporium	vorontzowi	gustatory
479	mixed	male	0	1	cladosporium	vorontzowi	gustatory
480	mixed	male	0	1	cladosporium	vorontzowi	gustatory
481	mixed	male			cladosporium	vorontzowi	gustatory
482	mixed	male	1	0	cladosporium	vorontzowi	gustatory
483	mixed	male	0	0	cladosporium	vorontzowi	gustatory
484	mixed	male	0	1	cladosporium	vorontzowi	gustatory
485	mixed	male	1	0	cladosporium	vorontzowi	gustatory
486	mixed	male	1	0	cladosporium	vorontzowi	gustatory
487	mixed	male			cladosporium	vorontzowi	gustatory
488	mixed	male	1	0	cladosporium	vorontzowi	gustatory
489	mixed	male	1	1	cladosporium	vorontzowi	gustatory
490	mixed	male	0	1	cladosporium	vorontzowi	gustatory
491	mixed	male			cladosporium	vorontzowi	gustatory
492	mixed	male	1	0	cladosporium	vorontzowi	gustatory
493	mixed	male	0	0	cladosporium	vorontzowi	gustatory
494	mixed	male	1	1	cladosporium	vorontzowi	gustatory
495	mixed	male	0	0	cladosporium	vorontzowi	gustatory
496	mixed	male	1	1	cladosporium	vorontzowi	gustatory
497	mixed	male	1	0	cladosporium	vorontzowi	gustatory
498	mixed	male	0	1	cladosporium	vorontzowi	gustatory
499	mixed	male	0	0	cladosporium	vorontzowi	gustatory
600	group	male	1	1	geosmithia	vorontzowi	olfactoric	inside
600	group	male	1	1	geosmithia	vorontzowi	olfactoric	outside
600	group	male	1	1	geosmithia	vorontzowi	olfactoric	outside
600	group	male			geosmithia	vorontzowi	olfactoric
601	group	male	1	1	geosmithia	vorontzowi	olfactoric	inside
601	group	male	0	1	geosmithia	vorontzowi	olfactoric
601	group	male	0	1	geosmithia	vorontzowi	olfactoric
601	group	male	0	0	geosmithia	vorontzowi	olfactoric
602	group	male	1	1	geosmithia	vorontzowi	olfactoric	outside
602	group	male	1	1	geosmithia	vorontzowi	olfactoric	outside
602	group	male	0	1	geosmithia	vorontzowi	olfactoric
602	group	male	0	1	geosmithia	vorontzowi	olfactoric
603	group	male	1	1	geosmithia	vorontzowi	olfactoric	inside
603	group	male	1	0	geosmithia	vorontzowi	olfactoric	inside
603	group	male	1	0	geosmithia	vorontzowi	olfactoric	outside
603	group	male	1	0	geosmithia	vorontzowi	olfactoric	outside
604	group	male	1	0	geosmithia	vorontzowi	olfactoric	outside
604	group	male	0	0	geosmithia	vorontzowi	olfactoric
604	group	male	0	0	geosmithia	vorontzowi	olfactoric
604	group	male	0	0	geosmithia	vorontzowi	olfactoric
605	group	male			geosmithia	vorontzowi	olfactoric
605	group	male	1	1	geosmithia	vorontzowi	olfactoric	inside
605	group	male	1	1	geosmithia	vorontzowi	olfactoric	inside
605	group	male	1	1	geosmithia	vorontzowi	olfactoric	inside
606	group	male	1	0	geosmithia	vorontzowi	olfactoric	outside
606	group	male	0	1	geosmithia	vorontzowi	olfactoric
606	group	male	0	0	geosmithia	vorontzowi	olfactoric
606	group	male			geosmithia	vorontzowi	olfactoric
607	group	male			geosmithia	vorontzowi	olfactoric
607	group	male			geosmithia	vorontzowi	olfactoric
607	group	male	0	1	geosmithia	vorontzowi	olfactoric
607	group	male	0	0	geosmithia	vorontzowi	olfactoric
608	group	male			geosmithia	vorontzowi	olfactoric
608	group	male	1	1	geosmithia	vorontzowi	olfactoric	inside
608	group	male	1	1	geosmithia	vorontzowi	olfactoric	outside
608	group	male			geosmithia	vorontzowi	olfactoric
609	group	male			geosmithia	vorontzowi	olfactoric
609	group	male	0	1	geosmithia	vorontzowi	olfactoric
609	group	male	0	1	geosmithia	vorontzowi	olfactoric
609	group	male	0	0	geosmithia	vorontzowi	olfactoric
610	group	female	1	0	geosmithia	vorontzowi	olfactoric	inside
610	group	female	0	1	geosmithia	vorontzowi	olfactoric
610	group	female	0	0	geosmithia	vorontzowi	olfactoric
610	group	female	0	0	geosmithia	vorontzowi	olfactoric
611	group	female			geosmithia	vorontzowi	olfactoric
611	group	female	1	1	geosmithia	vorontzowi	olfactoric	outside
611	group	female	0	0	geosmithia	vorontzowi	olfactoric
611	group	female	0	0	geosmithia	vorontzowi	olfactoric
612	group	female	1	1	geosmithia	vorontzowi	olfactoric	inside
612	group	female	1	0	geosmithia	vorontzowi	olfactoric
612	group	female	0	1	geosmithia	vorontzowi	olfactoric
612	group	female	0	0	geosmithia	vorontzowi	olfactoric
613	group	female	1	0	geosmithia	vorontzowi	olfactoric	inside
613	group	female	1	0	geosmithia	vorontzowi	olfactoric	outside
613	group	female	0	1	geosmithia	vorontzowi	olfactoric
613	group	female	0	1	geosmithia	vorontzowi	olfactoric
614	group	female	1	1	geosmithia	vorontzowi	olfactoric	inside
614	group	female	1	1	geosmithia	vorontzowi	olfactoric	inside
614	group	female	1	1	geosmithia	vorontzowi	olfactoric	inside
614	group	female	0	1	geosmithia	vorontzowi	olfactoric
615	group	female			geosmithia	vorontzowi	olfactoric
615	group	female			geosmithia	vorontzowi	olfactoric
615	group	female			geosmithia	vorontzowi	olfactoric
615	group	female	1	1	geosmithia	vorontzowi	olfactoric	inside
616	group	female	0	1	geosmithia	vorontzowi	olfactoric
616	group	female	0	1	geosmithia	vorontzowi	olfactoric
616	group	female	0	1	geosmithia	vorontzowi	olfactoric
616	group	female	0	1	geosmithia	vorontzowi	olfactoric
617	group	female			geosmithia	vorontzowi	olfactoric
617	group	female			geosmithia	vorontzowi	olfactoric
617	group	female	1	1	geosmithia	vorontzowi	olfactoric	inside
617	group	female			geosmithia	vorontzowi	olfactoric
618	group	female			geosmithia	vorontzowi	olfactoric
618	group	female	1	1	geosmithia	vorontzowi	olfactoric	inside
618	group	female	1	1	geosmithia	vorontzowi	olfactoric	inside
618	group	female	1	0	geosmithia	vorontzowi	olfactoric	outside
619	group	female			geosmithia	vorontzowi	olfactoric
619	group	female	1	1	geosmithia	vorontzowi	olfactoric	inside
619	group	female	1	1	geosmithia	vorontzowi	olfactoric	inside
619	group	female	1	1	geosmithia	vorontzowi	olfactoric	outside
620	group	male	1	1	ophiostoma	vorontzowi	olfactoric	inside
620	group	male	1	1	ophiostoma	vorontzowi	olfactoric	outside
620	group	male	0	1	ophiostoma	vorontzowi	olfactoric
620	group	male			ophiostoma	vorontzowi	olfactoric
621	group	male	1	1	ophiostoma	vorontzowi	olfactoric	inside
621	group	male	0	1	ophiostoma	vorontzowi	olfactoric
621	group	male	0	1	ophiostoma	vorontzowi	olfactoric
621	group	male	0	0	ophiostoma	vorontzowi	olfactoric
622	group	male	1	1	ophiostoma	vorontzowi	olfactoric	inside
622	group	male	1	1	ophiostoma	vorontzowi	olfactoric	outside
622	group	male	0	1	ophiostoma	vorontzowi	olfactoric
622	group	male	0	0	ophiostoma	vorontzowi	olfactoric
623	group	male	1	1	ophiostoma	vorontzowi	olfactoric	inside
623	group	male	0	1	ophiostoma	vorontzowi	olfactoric
623	group	male	0	0	ophiostoma	vorontzowi	olfactoric
623	group	male			ophiostoma	vorontzowi	olfactoric
624	group	male	1	1	ophiostoma	vorontzowi	olfactoric	inside
624	group	male	1	1	ophiostoma	vorontzowi	olfactoric	inside
624	group	male	0	1	ophiostoma	vorontzowi	olfactoric
624	group	male	0	0	ophiostoma	vorontzowi	olfactoric
625	group	male			ophiostoma	vorontzowi	olfactoric
625	group	male	1	1	ophiostoma	vorontzowi	olfactoric	inside
625	group	male	0	0	ophiostoma	vorontzowi	olfactoric
625	group	male			ophiostoma	vorontzowi	olfactoric
626	group	male	1	1	ophiostoma	vorontzowi	olfactoric	inside
626	group	male	1	0	ophiostoma	vorontzowi	olfactoric	outside
626	group	male	0	1	ophiostoma	vorontzowi	olfactoric
626	group	male	0	1	ophiostoma	vorontzowi	olfactoric
627	group	male			ophiostoma	vorontzowi	olfactoric
627	group	male	1	1	ophiostoma	vorontzowi	olfactoric	inside
627	group	male	1	1	ophiostoma	vorontzowi	olfactoric	outside
627	group	male	0	1	ophiostoma	vorontzowi	olfactoric
628	group	male	1	1	ophiostoma	vorontzowi	olfactoric	inside
628	group	male	1	1	ophiostoma	vorontzowi	olfactoric	inside
628	group	male	0	1	ophiostoma	vorontzowi	olfactoric
628	group	male	0	1	ophiostoma	vorontzowi	olfactoric
629	group	male			ophiostoma	vorontzowi	olfactoric
629	group	male	1	1	ophiostoma	vorontzowi	olfactoric	inside
629	group	male	1	1	ophiostoma	vorontzowi	olfactoric	inside
629	group	male	1	1	ophiostoma	vorontzowi	olfactoric	inside
630	group	female			ophiostoma	vorontzowi	olfactoric
630	group	female			ophiostoma	vorontzowi	olfactoric
630	group	female	1	1	ophiostoma	vorontzowi	olfactoric	inside
630	group	female	0	1	ophiostoma	vorontzowi	olfactoric
631	group	female			ophiostoma	vorontzowi	olfactoric
631	group	female	1	1	ophiostoma	vorontzowi	olfactoric	inside
631	group	female	1	0	ophiostoma	vorontzowi	olfactoric	outside
631	group	female	0	1	ophiostoma	vorontzowi	olfactoric
632	group	female			ophiostoma	vorontzowi	olfactoric
632	group	female	1	1	ophiostoma	vorontzowi	olfactoric	inside
632	group	female	0	0	ophiostoma	vorontzowi	olfactoric
632	group	female	0	0	ophiostoma	vorontzowi	olfactoric
633	group	female			ophiostoma	vorontzowi	olfactoric
633	group	female	1	1	ophiostoma	vorontzowi	olfactoric	inside
633	group	female	0	0	ophiostoma	vorontzowi	olfactoric
633	group	female	0	0	ophiostoma	vorontzowi	olfactoric
634	group	female			ophiostoma	vorontzowi	olfactoric
634	group	female	1	1	ophiostoma	vorontzowi	olfactoric	inside
634	group	female	1	1	ophiostoma	vorontzowi	olfactoric	inside
634	group	female	1	0	ophiostoma	vorontzowi	olfactoric	outside
635	group	female	1	1	ophiostoma	vorontzowi	olfactoric	inside
635	group	female	1	1	ophiostoma	vorontzowi	olfactoric	inside
635	group	female	1	1	ophiostoma	vorontzowi	olfactoric	outside
635	group	female	0	1	ophiostoma	vorontzowi	olfactoric
636	group	female			ophiostoma	vorontzowi	olfactoric
636	group	female	1	1	ophiostoma	vorontzowi	olfactoric	inside
636	group	female	1	1	ophiostoma	vorontzowi	olfactoric	inside
636	group	female	1	1	ophiostoma	vorontzowi	olfactoric	outside
637	group	female	1	1	ophiostoma	vorontzowi	olfactoric	inside
637	group	female	1	1	ophiostoma	vorontzowi	olfactoric	outside
637	group	female	0	1	ophiostoma	vorontzowi	olfactoric
637	group	female	0	1	ophiostoma	vorontzowi	olfactoric
638	group	female	1	1	ophiostoma	vorontzowi	olfactoric	inside
638	group	female	1	1	ophiostoma	vorontzowi	olfactoric	outside
638	group	female	0	1	ophiostoma	vorontzowi	olfactoric
638	group	female	0	1	ophiostoma	vorontzowi	olfactoric
639	group	female	1	1	ophiostoma	vorontzowi	olfactoric	inside
639	group	female	1	1	ophiostoma	vorontzowi	olfactoric	inside
639	group	female	1	1	ophiostoma	vorontzowi	olfactoric	inside
639	group	female	0	1	ophiostoma	vorontzowi	olfactoric
640	group	male	1	1	penicillium	vorontzowi	olfactoric	inside
640	group	male	1	1	penicillium	vorontzowi	olfactoric	outside
640	group	male	0	1	penicillium	vorontzowi	olfactoric
640	group	male			penicillium	vorontzowi	olfactoric
641	group	male			penicillium	vorontzowi	olfactoric
641	group	male			penicillium	vorontzowi	olfactoric
641	group	male	0	1	penicillium	vorontzowi	olfactoric
641	group	male	0	1	penicillium	vorontzowi	olfactoric
642	group	male			penicillium	vorontzowi	olfactoric
642	group	male			penicillium	vorontzowi	olfactoric
642	group	male	1	0	penicillium	vorontzowi	olfactoric	inside
642	group	male	0	1	penicillium	vorontzowi	olfactoric
643	group	male			penicillium	vorontzowi	olfactoric
643	group	male	0	1	penicillium	vorontzowi	olfactoric
643	group	male	0	0	penicillium	vorontzowi	olfactoric
643	group	male			penicillium	vorontzowi	olfactoric
644	group	male			penicillium	vorontzowi	olfactoric
644	group	male	1	1	penicillium	vorontzowi	olfactoric	inside
644	group	male	1	1	penicillium	vorontzowi	olfactoric	outside
644	group	male	0	1	penicillium	vorontzowi	olfactoric
645	group	male	1	1	penicillium	vorontzowi	olfactoric	inside
645	group	male	1	1	penicillium	vorontzowi	olfactoric	outside
645	group	male			penicillium	vorontzowi	olfactoric
645	group	male			penicillium	vorontzowi	olfactoric
646	group	male			penicillium	vorontzowi	olfactoric
646	group	male			penicillium	vorontzowi	olfactoric
646	group	male	0	1	penicillium	vorontzowi	olfactoric
646	group	male	0	1	penicillium	vorontzowi	olfactoric
647	group	male	1	1	penicillium	vorontzowi	olfactoric	outside
647	group	male	1	1	penicillium	vorontzowi	olfactoric	outside
647	group	male	0	1	penicillium	vorontzowi	olfactoric
647	group	male	0	1	penicillium	vorontzowi	olfactoric
648	group	male			penicillium	vorontzowi	olfactoric
648	group	male	1	1	penicillium	vorontzowi	olfactoric	outside
648	group	male	1	1	penicillium	vorontzowi	olfactoric	outside
648	group	male	0	1	penicillium	vorontzowi	olfactoric
649	group	male	1	1	penicillium	vorontzowi	olfactoric	inside
649	group	male	1	1	penicillium	vorontzowi	olfactoric	inside
649	group	male	0	1	penicillium	vorontzowi	olfactoric
649	group	male			penicillium	vorontzowi	olfactoric
650	group	female			penicillium	vorontzowi	olfactoric
650	group	female			penicillium	vorontzowi	olfactoric
650	group	female	1	1	penicillium	vorontzowi	olfactoric	outside
650	group	female	0	0	penicillium	vorontzowi	olfactoric
651	group	female			penicillium	vorontzowi	olfactoric
651	group	female	1	1	penicillium	vorontzowi	olfactoric	outside
651	group	female	0	1	penicillium	vorontzowi	olfactoric
651	group	female	0	1	penicillium	vorontzowi	olfactoric
652	group	female	1	1	penicillium	vorontzowi	olfactoric	inside
652	group	female	1	1	penicillium	vorontzowi	olfactoric	inside
652	group	female			penicillium	vorontzowi	olfactoric
652	group	female			penicillium	vorontzowi	olfactoric
653	group	female	1	1	penicillium	vorontzowi	olfactoric	inside
653	group	female	1	1	penicillium	vorontzowi	olfactoric	inside
653	group	female			penicillium	vorontzowi	olfactoric
653	group	female			penicillium	vorontzowi	olfactoric
654	group	female			penicillium	vorontzowi	olfactoric
654	group	female	1	1	penicillium	vorontzowi	olfactoric	outside
654	group	female	0	1	penicillium	vorontzowi	olfactoric
654	group	female			penicillium	vorontzowi	olfactoric
655	group	female			penicillium	vorontzowi	olfactoric
655	group	female	0	1	penicillium	vorontzowi	olfactoric
655	group	female	0	1	penicillium	vorontzowi	olfactoric
655	group	female	0	1	penicillium	vorontzowi	olfactoric
656	group	female			penicillium	vorontzowi	olfactoric
656	group	female			penicillium	vorontzowi	olfactoric
656	group	female	0	1	penicillium	vorontzowi	olfactoric
656	group	female	0	1	penicillium	vorontzowi	olfactoric
657	group	female	1	1	penicillium	vorontzowi	olfactoric	outside
657	group	female	1	1	penicillium	vorontzowi	olfactoric	outside
657	group	female	0	1	penicillium	vorontzowi	olfactoric
657	group	female	0	1	penicillium	vorontzowi	olfactoric
658	group	female			penicillium	vorontzowi	olfactoric
658	group	female	1	1	penicillium	vorontzowi	olfactoric	outside
658	group	female	1	1	penicillium	vorontzowi	olfactoric	outside
658	group	female	0	1	penicillium	vorontzowi	olfactoric
659	group	female	1	1	penicillium	vorontzowi	olfactoric	inside
659	group	female	1	1	penicillium	vorontzowi	olfactoric	inside
659	group	female	0	1	penicillium	vorontzowi	olfactoric
659	group	female			penicillium	vorontzowi	olfactoric
660	group	male			cladosporium	vorontzowi	olfactoric
660	group	male	1	1	cladosporium	vorontzowi	olfactoric	inside
660	group	male	1	1	cladosporium	vorontzowi	olfactoric	inside
660	group	male	0	0	cladosporium	vorontzowi	olfactoric
661	group	male	1	1	cladosporium	vorontzowi	olfactoric	inside
661	group	male	1	1	cladosporium	vorontzowi	olfactoric	inside
661	group	male	0	1	cladosporium	vorontzowi	olfactoric
661	group	male	0	1	cladosporium	vorontzowi	olfactoric
662	group	male	1	1	cladosporium	vorontzowi	olfactoric	inside
662	group	male	1	1	cladosporium	vorontzowi	olfactoric	inside
662	group	male	1	1	cladosporium	vorontzowi	olfactoric	outside
662	group	male	0	1	cladosporium	vorontzowi	olfactoric
663	group	male	1	1	cladosporium	vorontzowi	olfactoric	inside
663	group	male	1	1	cladosporium	vorontzowi	olfactoric	inside
663	group	male	0	1	cladosporium	vorontzowi	olfactoric
663	group	male			cladosporium	vorontzowi	olfactoric
664	group	male	1	1	cladosporium	vorontzowi	olfactoric	inside
664	group	male	1	1	cladosporium	vorontzowi	olfactoric	inside
664	group	male	0	1	cladosporium	vorontzowi	olfactoric
664	group	male	0	1	cladosporium	vorontzowi	olfactoric
665	group	male	1	1	cladosporium	vorontzowi	olfactoric	inside
665	group	male	1	1	cladosporium	vorontzowi	olfactoric	outside
665	group	male	0	0	cladosporium	vorontzowi	olfactoric
665	group	male			cladosporium	vorontzowi	olfactoric
666	group	male	1	1	cladosporium	vorontzowi	olfactoric	outside
666	group	male	0	1	cladosporium	vorontzowi	olfactoric
666	group	male	0	1	cladosporium	vorontzowi	olfactoric
666	group	male	0	1	cladosporium	vorontzowi	olfactoric
667	group	male	1	1	cladosporium	vorontzowi	olfactoric	outside
667	group	male	0	1	cladosporium	vorontzowi	olfactoric
667	group	male			cladosporium	vorontzowi	olfactoric
667	group	male			cladosporium	vorontzowi	olfactoric
668	group	male			cladosporium	vorontzowi	olfactoric
668	group	male	1	1	cladosporium	vorontzowi	olfactoric	outside
668	group	male	0	1	cladosporium	vorontzowi	olfactoric
668	group	male	0	1	cladosporium	vorontzowi	olfactoric
669	group	male	1	1	cladosporium	vorontzowi	olfactoric	inside
669	group	male	1	1	cladosporium	vorontzowi	olfactoric	inside
669	group	male	0	1	cladosporium	vorontzowi	olfactoric
669	group	male			cladosporium	vorontzowi	olfactoric
670	group	female	1	1	cladosporium	vorontzowi	olfactoric	inside
670	group	female	1	1	cladosporium	vorontzowi	olfactoric	inside
670	group	female	1	1	cladosporium	vorontzowi	olfactoric	outside
670	group	female	1	1	cladosporium	vorontzowi	olfactoric	outside
671	group	female	1	1	cladosporium	vorontzowi	olfactoric	inside
671	group	female	1	1	cladosporium	vorontzowi	olfactoric	inside
671	group	female	1	1	cladosporium	vorontzowi	olfactoric	inside
671	group	female	0	1	cladosporium	vorontzowi	olfactoric
672	group	female	1	1	cladosporium	vorontzowi	olfactoric	outside
672	group	female	0	1	cladosporium	vorontzowi	olfactoric
672	group	female	0	1	cladosporium	vorontzowi	olfactoric
672	group	female	0	1	cladosporium	vorontzowi	olfactoric
673	group	female			cladosporium	vorontzowi	olfactoric
673	group	female	1	1	cladosporium	vorontzowi	olfactoric	inside
673	group	female	0	1	cladosporium	vorontzowi	olfactoric
673	group	female	0	1	cladosporium	vorontzowi	olfactoric
674	group	female			cladosporium	vorontzowi	olfactoric
674	group	female			cladosporium	vorontzowi	olfactoric
674	group	female	1	1	cladosporium	vorontzowi	olfactoric	inside
674	group	female	0	1	cladosporium	vorontzowi	olfactoric
675	group	female	1	1	cladosporium	vorontzowi	olfactoric	inside
675	group	female	1	1	cladosporium	vorontzowi	olfactoric	inside
675	group	female	1	0	cladosporium	vorontzowi	olfactoric	inside
675	group	female	0	1	cladosporium	vorontzowi	olfactoric
676	group	female	1	1	cladosporium	vorontzowi	olfactoric	outside
676	group	female	1	1	cladosporium	vorontzowi	olfactoric	outside
676	group	female	0	1	cladosporium	vorontzowi	olfactoric
676	group	female	0	1	cladosporium	vorontzowi	olfactoric
677	group	female			cladosporium	vorontzowi	olfactoric
677	group	female	1	1	cladosporium	vorontzowi	olfactoric	inside
677	group	female	0	1	cladosporium	vorontzowi	olfactoric
677	group	female	0	1	cladosporium	vorontzowi	olfactoric
678	group	female	1	1	cladosporium	vorontzowi	olfactoric	inside
678	group	female	1	1	cladosporium	vorontzowi	olfactoric	outside
678	group	female	1	1	cladosporium	vorontzowi	olfactoric	outside
678	group	female	0	0	cladosporium	vorontzowi	olfactoric
679	group	female	0	1	cladosporium	vorontzowi	olfactoric
679	group	female			cladosporium	vorontzowi	olfactoric
679	group	female			cladosporium	vorontzowi	olfactoric
679	group	female			cladosporium	vorontzowi	olfactoric
680	group	male	1	1	graphilbum	vorontzowi	olfactoric	inside
680	group	male	1	1	graphilbum	vorontzowi	olfactoric	outside
680	group	male	1	1	graphilbum	vorontzowi	olfactoric	outside
680	group	male			graphilbum	vorontzowi	olfactoric
681	group	male			graphilbum	vorontzowi	olfactoric
681	group	male	1	1	graphilbum	vorontzowi	olfactoric	inside
681	group	male	1	1	graphilbum	vorontzowi	olfactoric	outside
681	group	male	0	1	graphilbum	vorontzowi	olfactoric
682	group	male			graphilbum	vorontzowi	olfactoric
682	group	male			graphilbum	vorontzowi	olfactoric
682	group	male	1	1	graphilbum	vorontzowi	olfactoric	outside
682	group	male	0	1	graphilbum	vorontzowi	olfactoric
683	group	male	1	1	graphilbum	vorontzowi	olfactoric	inside
683	group	male	0	1	graphilbum	vorontzowi	olfactoric
683	group	male	0	1	graphilbum	vorontzowi	olfactoric
683	group	male	0	1	graphilbum	vorontzowi	olfactoric
684	group	male	0	1	graphilbum	vorontzowi	olfactoric
684	group	male	0	1	graphilbum	vorontzowi	olfactoric
684	group	male			graphilbum	vorontzowi	olfactoric
684	group	male			graphilbum	vorontzowi	olfactoric
685	group	male			graphilbum	vorontzowi	olfactoric
685	group	male	1	1	graphilbum	vorontzowi	olfactoric	outside
685	group	male	0	1	graphilbum	vorontzowi	olfactoric
685	group	male	0	1	graphilbum	vorontzowi	olfactoric
686	group	male			graphilbum	vorontzowi	olfactoric
686	group	male	1	0	graphilbum	vorontzowi	olfactoric	inside
686	group	male	0	1	graphilbum	vorontzowi	olfactoric
686	group	male	0	0	graphilbum	vorontzowi	olfactoric
687	group	male	1	1	graphilbum	vorontzowi	olfactoric	outside
687	group	male	0	0	graphilbum	vorontzowi	olfactoric
687	group	male	0	0	graphilbum	vorontzowi	olfactoric
687	group	male	0	0	graphilbum	vorontzowi	olfactoric
688	group	male	1	1	graphilbum	vorontzowi	olfactoric	inside
688	group	male	1	1	graphilbum	vorontzowi	olfactoric	inside
688	group	male	1	1	graphilbum	vorontzowi	olfactoric	outside
688	group	male	1	0	graphilbum	vorontzowi	olfactoric	outside
689	group	male			graphilbum	vorontzowi	olfactoric
689	group	male	0	1	graphilbum	vorontzowi	olfactoric
689	group	male	0	1	graphilbum	vorontzowi	olfactoric
689	group	male	0	0	graphilbum	vorontzowi	olfactoric
690	group	female			graphilbum	vorontzowi	olfactoric
690	group	female	1	1	graphilbum	vorontzowi	olfactoric	inside
690	group	female	1	1	graphilbum	vorontzowi	olfactoric	outside
690	group	female	1	1	graphilbum	vorontzowi	olfactoric	outside
691	group	female	1	1	graphilbum	vorontzowi	olfactoric	inside
691	group	female	1	1	graphilbum	vorontzowi	olfactoric	outside
691	group	female	1	1	graphilbum	vorontzowi	olfactoric	outside
691	group	female	0	1	graphilbum	vorontzowi	olfactoric
692	group	female			graphilbum	vorontzowi	olfactoric
692	group	female	1	1	graphilbum	vorontzowi	olfactoric	inside
692	group	female	1	1	graphilbum	vorontzowi	olfactoric	inside
692	group	female			graphilbum	vorontzowi	olfactoric
693	group	female			graphilbum	vorontzowi	olfactoric
693	group	female	1	1	graphilbum	vorontzowi	olfactoric	inside
693	group	female	1	1	graphilbum	vorontzowi	olfactoric	inside
693	group	female	0	0	graphilbum	vorontzowi	olfactoric
694	group	female	0	1	graphilbum	vorontzowi	olfactoric
694	group	female	0	1	graphilbum	vorontzowi	olfactoric
694	group	female	0	1	graphilbum	vorontzowi	olfactoric
694	group	female	0	1	graphilbum	vorontzowi	olfactoric
695	group	female			graphilbum	vorontzowi	olfactoric
695	group	female	1	1	graphilbum	vorontzowi	olfactoric	inside
695	group	female	1	1	graphilbum	vorontzowi	olfactoric	outside
695	group	female	1	0	graphilbum	vorontzowi	olfactoric	outside
696	group	female	1	1	graphilbum	vorontzowi	olfactoric	inside
696	group	female	1	1	graphilbum	vorontzowi	olfactoric	outside
696	group	female	0	1	graphilbum	vorontzowi	olfactoric
696	group	female			graphilbum	vorontzowi	olfactoric
697	group	female	1	1	graphilbum	vorontzowi	olfactoric	inside
697	group	female	1	1	graphilbum	vorontzowi	olfactoric	inside
697	group	female	1	1	graphilbum	vorontzowi	olfactoric	outside
697	group	female	0	1	graphilbum	vorontzowi	olfactoric
698	group	female	1	1	graphilbum	vorontzowi	olfactoric	inside
698	group	female	1	1	graphilbum	vorontzowi	olfactoric	inside
698	group	female	1	0	graphilbum	vorontzowi	olfactoric	inside
698	group	female	0	1	graphilbum	vorontzowi	olfactoric
699	group	female			graphilbum	vorontzowi	olfactoric
699	group	female	1	1	graphilbum	vorontzowi	olfactoric	inside
699	group	female	0	1	graphilbum	vorontzowi	olfactoric
699	group	female	0	1	graphilbum	vorontzowi	olfactoric
700	group	male	1	1	geosmithia	curvidens	olfactoric	inside
700	group	male	1	0	geosmithia	curvidens	olfactoric	outside
700	group	male	0	0	geosmithia	curvidens	olfactoric
700	group	male			geosmithia	curvidens	olfactoric
701	group	male	1	1	geosmithia	curvidens	olfactoric	inside
701	group	male	1	1	geosmithia	curvidens	olfactoric	inside
701	group	male	1	0	geosmithia	curvidens	olfactoric	outside
701	group	male	0	1	geosmithia	curvidens	olfactoric
702	group	male	1	1	geosmithia	curvidens	olfactoric	inside
702	group	male	1	1	geosmithia	curvidens	olfactoric	inside
702	group	male	0	1	geosmithia	curvidens	olfactoric
702	group	male	0	1	geosmithia	curvidens	olfactoric
703	group	male	1	0	geosmithia	curvidens	olfactoric	inside
703	group	male	0	1	geosmithia	curvidens	olfactoric
703	group	male	0	1	geosmithia	curvidens	olfactoric
703	group	male	0	0	geosmithia	curvidens	olfactoric
704	group	male			geosmithia	curvidens	olfactoric
704	group	male			geosmithia	curvidens	olfactoric
704	group	male			geosmithia	curvidens	olfactoric
704	group	male	0	1	geosmithia	curvidens	olfactoric
705	group	male			geosmithia	curvidens	olfactoric
705	group	male			geosmithia	curvidens	olfactoric
705	group	male			geosmithia	curvidens	olfactoric
705	group	male	0	1	geosmithia	curvidens	olfactoric
706	group	male			geosmithia	curvidens	olfactoric
706	group	male			geosmithia	curvidens	olfactoric
706	group	male			geosmithia	curvidens	olfactoric
706	group	male	0	1	geosmithia	curvidens	olfactoric
707	group	male			geosmithia	curvidens	olfactoric
707	group	male			geosmithia	curvidens	olfactoric
707	group	male	0	1	geosmithia	curvidens	olfactoric
707	group	male	0	0	geosmithia	curvidens	olfactoric
708	group	male	1	1	geosmithia	curvidens	olfactoric	inside
708	group	male	1	1	geosmithia	curvidens	olfactoric	outside
708	group	male	0	1	geosmithia	curvidens	olfactoric
708	group	male	0	0	geosmithia	curvidens	olfactoric
709	group	male			geosmithia	curvidens	olfactoric
709	group	male			geosmithia	curvidens	olfactoric
709	group	male			geosmithia	curvidens	olfactoric
709	group	male			geosmithia	curvidens	olfactoric
710	group	female	1	1	geosmithia	curvidens	olfactoric	inside
710	group	female	1	0	geosmithia	curvidens	olfactoric
710	group	female	1	0	geosmithia	curvidens	olfactoric
710	group	female	1	0	geosmithia	curvidens	olfactoric
711	group	female	1	1	geosmithia	curvidens	olfactoric	inside
711	group	female	1	1	geosmithia	curvidens	olfactoric	inside
711	group	female	1	1	geosmithia	curvidens	olfactoric	inside
711	group	female	0	0	geosmithia	curvidens	olfactoric
712	group	female	1	1	geosmithia	curvidens	olfactoric	inside
712	group	female	1	1	geosmithia	curvidens	olfactoric	inside
712	group	female	1	1	geosmithia	curvidens	olfactoric	inside
712	group	female	1	0	geosmithia	curvidens	olfactoric	outside
713	group	female	1	1	geosmithia	curvidens	olfactoric	inside
713	group	female	1	0	geosmithia	curvidens	olfactoric	outside
713	group	female	0	1	geosmithia	curvidens	olfactoric
713	group	female	0	0	geosmithia	curvidens	olfactoric
714	group	female	1	1	geosmithia	curvidens	olfactoric	inside
714	group	female	1	1	geosmithia	curvidens	olfactoric	inside
714	group	female	1	1	geosmithia	curvidens	olfactoric	inside
714	group	female	0	0	geosmithia	curvidens	olfactoric
715	group	female	1	1	geosmithia	curvidens	olfactoric	inside
715	group	female	0	1	geosmithia	curvidens	olfactoric
715	group	female	0	1	geosmithia	curvidens	olfactoric
715	group	female	0	1	geosmithia	curvidens	olfactoric
716	group	female	1	1	geosmithia	curvidens	olfactoric	inside
716	group	female	1	1	geosmithia	curvidens	olfactoric	inside
716	group	female	0	1	geosmithia	curvidens	olfactoric
716	group	female			geosmithia	curvidens	olfactoric
717	group	female	0	1	geosmithia	curvidens	olfactoric
717	group	female	0	0	geosmithia	curvidens	olfactoric
717	group	female			geosmithia	curvidens	olfactoric
717	group	female			geosmithia	curvidens	olfactoric
718	group	female	1	1	geosmithia	curvidens	olfactoric	inside
718	group	female	1	1	geosmithia	curvidens	olfactoric	inside
718	group	female	1	1	geosmithia	curvidens	olfactoric	inside
718	group	female			geosmithia	curvidens	olfactoric
719	group	female			geosmithia	curvidens	olfactoric
719	group	female	1	1	geosmithia	curvidens	olfactoric	inside
719	group	female	1	1	geosmithia	curvidens	olfactoric	inside
719	group	female	0	1	geosmithia	curvidens	olfactoric
720	group	male			ophiostoma	curvidens	olfactoric
720	group	male	1	1	ophiostoma	curvidens	olfactoric	outside
720	group	male	0	1	ophiostoma	curvidens	olfactoric
720	group	male	0	0	ophiostoma	curvidens	olfactoric
721	group	male	1	1	ophiostoma	curvidens	olfactoric	inside
721	group	male	1	0	ophiostoma	curvidens	olfactoric	outside
721	group	male	0	0	ophiostoma	curvidens	olfactoric
721	group	male	0	0	ophiostoma	curvidens	olfactoric
722	group	male	0	1	ophiostoma	curvidens	olfactoric
722	group	male	0	1	ophiostoma	curvidens	olfactoric
722	group	male	0	0	ophiostoma	curvidens	olfactoric
722	group	male			ophiostoma	curvidens	olfactoric
723	group	male			ophiostoma	curvidens	olfactoric
723	group	male	1	1	ophiostoma	curvidens	olfactoric	inside
723	group	male	0	0	ophiostoma	curvidens	olfactoric
723	group	male			ophiostoma	curvidens	olfactoric
724	group	male	1	0	ophiostoma	curvidens	olfactoric	outside
724	group	male	0	1	ophiostoma	curvidens	olfactoric
724	group	male	0	1	ophiostoma	curvidens	olfactoric
724	group	male	0	1	ophiostoma	curvidens	olfactoric
725	group	male	1	1	ophiostoma	curvidens	olfactoric	inside
725	group	male	1	1	ophiostoma	curvidens	olfactoric	inside
725	group	male	1	1	ophiostoma	curvidens	olfactoric	inside
725	group	male	1	0	ophiostoma	curvidens	olfactoric	outside
726	group	male			ophiostoma	curvidens	olfactoric
726	group	male	1	1	ophiostoma	curvidens	olfactoric	inside
726	group	male	1	1	ophiostoma	curvidens	olfactoric	inside
726	group	male	0	0	ophiostoma	curvidens	olfactoric
727	group	male			ophiostoma	curvidens	olfactoric
727	group	male			ophiostoma	curvidens	olfactoric
727	group	male	1	1	ophiostoma	curvidens	olfactoric	inside
727	group	male	0	1	ophiostoma	curvidens	olfactoric
728	group	male	1	1	ophiostoma	curvidens	olfactoric	inside
728	group	male	0	1	ophiostoma	curvidens	olfactoric
728	group	male	0	1	ophiostoma	curvidens	olfactoric
728	group	male	0	0	ophiostoma	curvidens	olfactoric
729	group	male	1	1	ophiostoma	curvidens	olfactoric	inside
729	group	male	1	1	ophiostoma	curvidens	olfactoric	inside
729	group	male	1	1	ophiostoma	curvidens	olfactoric	inside
729	group	male	0	1	ophiostoma	curvidens	olfactoric
730	group	female	1	1	ophiostoma	curvidens	olfactoric	outside
730	group	female	0	1	ophiostoma	curvidens	olfactoric
730	group	female	0	1	ophiostoma	curvidens	olfactoric
730	group	female	0	1	ophiostoma	curvidens	olfactoric
731	group	female	1	1	ophiostoma	curvidens	olfactoric	inside
731	group	female	1	1	ophiostoma	curvidens	olfactoric	inside
731	group	female	0	1	ophiostoma	curvidens	olfactoric
731	group	female	0	1	ophiostoma	curvidens	olfactoric
732	group	female	1	1	ophiostoma	curvidens	olfactoric	inside
732	group	female	1	0	ophiostoma	curvidens	olfactoric	inside
732	group	female	0	1	ophiostoma	curvidens	olfactoric
732	group	female	0	1	ophiostoma	curvidens	olfactoric
733	group	female	1	1	ophiostoma	curvidens	olfactoric	inside
733	group	female	1	0	ophiostoma	curvidens	olfactoric	outside
733	group	female	1	0	ophiostoma	curvidens	olfactoric	outside
733	group	female	0	1	ophiostoma	curvidens	olfactoric
734	group	female			ophiostoma	curvidens	olfactoric
734	group	female	1	1	ophiostoma	curvidens	olfactoric
734	group	female	1	1	ophiostoma	curvidens	olfactoric
734	group	female			ophiostoma	curvidens	olfactoric
735	group	female	1	1	ophiostoma	curvidens	olfactoric	inside
735	group	female	1	1	ophiostoma	curvidens	olfactoric	outside
735	group	female	0	1	ophiostoma	curvidens	olfactoric
735	group	female	0	0	ophiostoma	curvidens	olfactoric
736	group	female			ophiostoma	curvidens	olfactoric
736	group	female			ophiostoma	curvidens	olfactoric
736	group	female	1	1	ophiostoma	curvidens	olfactoric	inside
736	group	female	1	0	ophiostoma	curvidens	olfactoric	outside
737	group	female			ophiostoma	curvidens	olfactoric
737	group	female	1	1	ophiostoma	curvidens	olfactoric	inside
737	group	female	1	0	ophiostoma	curvidens	olfactoric	inside
737	group	female	0	1	ophiostoma	curvidens	olfactoric
738	group	female			ophiostoma	curvidens	olfactoric
738	group	female	1	1	ophiostoma	curvidens	olfactoric	inside
738	group	female	1	1	ophiostoma	curvidens	olfactoric	inside
738	group	female	0	1	ophiostoma	curvidens	olfactoric
739	group	female	1	1	ophiostoma	curvidens	olfactoric	inside
739	group	female	1	1	ophiostoma	curvidens	olfactoric	inside
739	group	female	1	1	ophiostoma	curvidens	olfactoric	inside
739	group	female	1	1	ophiostoma	curvidens	olfactoric	inside
740	alone	male			beauveria	vorontzowi	gustatory
741	alone	male	1	1	beauveria	vorontzowi	gustatory
742	alone	male			beauveria	vorontzowi	gustatory
743	alone	male	0	0	beauveria	vorontzowi	gustatory
744	alone	male	1	1	beauveria	vorontzowi	gustatory
745	alone	male	0	1	beauveria	vorontzowi	gustatory
746	alone	male	1	1	beauveria	vorontzowi	gustatory
747	alone	male	0	1	beauveria	vorontzowi	gustatory
748	alone	male	0	1	beauveria	vorontzowi	gustatory
749	alone	male	0	1	beauveria	vorontzowi	gustatory
750	alone	male			beauveria	vorontzowi	gustatory
751	alone	male	0	1	beauveria	vorontzowi	gustatory
752	alone	male	0	1	beauveria	vorontzowi	gustatory
753	alone	male	0	0	beauveria	vorontzowi	gustatory
754	alone	male			beauveria	vorontzowi	gustatory
755	alone	male	1	0	beauveria	vorontzowi	gustatory
756	alone	male	0	1	beauveria	vorontzowi	gustatory
757	alone	male	0	1	beauveria	vorontzowi	gustatory
758	alone	male	0	1	beauveria	vorontzowi	gustatory
759	alone	male	1	0	beauveria	vorontzowi	gustatory
760	alone	male	0	1	beauveria	vorontzowi	gustatory
761	alone	male			beauveria	vorontzowi	gustatory
762	alone	male	1	0	beauveria	vorontzowi	gustatory
763	alone	male	1	1	beauveria	vorontzowi	gustatory
764	alone	male	0	1	beauveria	vorontzowi	gustatory
765	alone	male	0	0	beauveria	vorontzowi	gustatory
766	alone	male	0	1	beauveria	vorontzowi	gustatory
767	alone	male	0	1	beauveria	vorontzowi	gustatory
768	alone	male	0	1	beauveria	vorontzowi	gustatory
769	alone	male	0	0	beauveria	vorontzowi	gustatory
770	alone	male			beauveria	vorontzowi	gustatory
771	alone	male	0	1	beauveria	vorontzowi	gustatory
772	alone	male			beauveria	vorontzowi	gustatory
773	alone	male	1	0	beauveria	vorontzowi	gustatory
774	alone	male	0	1	beauveria	vorontzowi	gustatory
775	alone	male	1	1	beauveria	vorontzowi	gustatory
776	alone	male	0	1	beauveria	vorontzowi	gustatory
777	alone	male	0	1	beauveria	vorontzowi	gustatory
778	alone	male	1	0	beauveria	vorontzowi	gustatory
779	alone	male	0	1	beauveria	vorontzowi	gustatory
780	alone	male	0	1	beauveria	vorontzowi	gustatory
781	alone	male	1	1	beauveria	vorontzowi	gustatory
782	alone	male	0	1	beauveria	vorontzowi	gustatory
783	alone	male	0	1	beauveria	vorontzowi	gustatory
784	alone	male	1	0	beauveria	vorontzowi	gustatory
785	alone	male	0	1	beauveria	vorontzowi	gustatory
786	alone	male	0	1	beauveria	vorontzowi	gustatory
787	alone	male	1	0	beauveria	vorontzowi	gustatory
788	alone	male	1	1	beauveria	vorontzowi	gustatory
789	alone	male	0	1	beauveria	vorontzowi	gustatory
790	alone	female	0	1	beauveria	vorontzowi	gustatory
791	alone	female			beauveria	vorontzowi	gustatory
792	alone	female	0	0	beauveria	vorontzowi	gustatory
793	alone	female	0	0	beauveria	vorontzowi	gustatory
794	alone	female	0	1	beauveria	vorontzowi	gustatory
795	alone	female	0	0	beauveria	vorontzowi	gustatory
796	alone	female	0	0	beauveria	vorontzowi	gustatory
797	alone	female	1	1	beauveria	vorontzowi	gustatory
798	alone	female	1	0	beauveria	vorontzowi	gustatory
799	alone	female	1	1	beauveria	vorontzowi	gustatory
800	alone	female	0	0	beauveria	vorontzowi	gustatory
801	alone	female	0	1	beauveria	vorontzowi	gustatory
802	alone	female	0	1	beauveria	vorontzowi	gustatory
803	alone	female	0	1	beauveria	vorontzowi	gustatory
804	alone	female	0	1	beauveria	vorontzowi	gustatory
805	alone	female	1	0	beauveria	vorontzowi	gustatory
806	alone	female	1	0	beauveria	vorontzowi	gustatory
807	alone	female	1	1	beauveria	vorontzowi	gustatory
808	alone	female	1	0	beauveria	vorontzowi	gustatory
809	alone	female	1	1	beauveria	vorontzowi	gustatory
810	alone	female	0	1	beauveria	vorontzowi	gustatory
811	alone	female	1	1	beauveria	vorontzowi	gustatory
812	alone	female	1	1	beauveria	vorontzowi	gustatory
813	alone	female	0	1	beauveria	vorontzowi	gustatory
814	alone	female	1	0	beauveria	vorontzowi	gustatory
815	alone	female	1	1	beauveria	vorontzowi	gustatory
816	alone	female			beauveria	vorontzowi	gustatory
817	alone	female	0	1	beauveria	vorontzowi	gustatory
818	alone	female	1	0	beauveria	vorontzowi	gustatory
819	alone	female	0	1	beauveria	vorontzowi	gustatory
820	alone	female	0	1	beauveria	vorontzowi	gustatory
821	alone	female	0	1	beauveria	vorontzowi	gustatory
822	alone	female	1	0	beauveria	vorontzowi	gustatory
823	alone	female	1	1	beauveria	vorontzowi	gustatory
824	alone	female	0	1	beauveria	vorontzowi	gustatory
825	alone	female	0	1	beauveria	vorontzowi	gustatory
826	alone	female	0	1	beauveria	vorontzowi	gustatory
827	alone	female	0	1	beauveria	vorontzowi	gustatory
828	alone	female	0	1	beauveria	vorontzowi	gustatory
829	alone	female	0	0	beauveria	vorontzowi	gustatory
830	alone	female	1	0	beauveria	vorontzowi	gustatory
831	alone	female	0	0	beauveria	vorontzowi	gustatory
832	alone	female	0	0	beauveria	vorontzowi	gustatory
833	alone	female	1	1	beauveria	vorontzowi	gustatory
834	alone	female	0	1	beauveria	vorontzowi	gustatory
835	alone	female	0	1	beauveria	vorontzowi	gustatory
836	alone	female	1	0	beauveria	vorontzowi	gustatory
837	alone	female	0	1	beauveria	vorontzowi	gustatory
838	alone	female	1	1	beauveria	vorontzowi	gustatory
839	alone	female	0	1	beauveria	vorontzowi	gustatory
840	alone	male	0	1	beauveria	vorontzowi	gustatory
841	alone	female	0	1	beauveria	vorontzowi	gustatory
842	alone	female	0	1	beauveria	vorontzowi	gustatory
843	alone	male	1	1	talaromysis	vorontzowi	gustatory
844	alone	male	1	1	talaromysis	vorontzowi	gustatory
845	alone	male	0	1	talaromysis	vorontzowi	gustatory
846	alone	male	0	1	talaromysis	vorontzowi	gustatory
847	alone	male	0	1	talaromysis	vorontzowi	gustatory
848	alone	male	0	0	talaromysis	vorontzowi	gustatory
849	alone	male			talaromysis	vorontzowi	gustatory
850	alone	male	0	1	talaromysis	vorontzowi	gustatory
851	alone	male	0	1	talaromysis	vorontzowi	gustatory
852	alone	male			talaromysis	vorontzowi	gustatory
853	alone	male			talaromysis	vorontzowi	gustatory
854	alone	male	0	1	talaromysis	vorontzowi	gustatory
855	alone	male			talaromysis	vorontzowi	gustatory
856	alone	male	1	1	talaromysis	vorontzowi	gustatory
857	alone	male	0	0	talaromysis	vorontzowi	gustatory
858	alone	male	1	1	talaromysis	vorontzowi	gustatory
859	alone	male			talaromysis	vorontzowi	gustatory
860	alone	male	0	1	talaromysis	vorontzowi	gustatory
861	alone	male	0	1	talaromysis	vorontzowi	gustatory
862	alone	male			talaromysis	vorontzowi	gustatory
863	alone	male	0	1	talaromysis	vorontzowi	gustatory
864	alone	male	1	1	talaromysis	vorontzowi	gustatory
865	alone	male	0	1	talaromysis	vorontzowi	gustatory
866	alone	male			talaromysis	vorontzowi	gustatory
867	alone	male	0	1	talaromysis	vorontzowi	gustatory
868	alone	male	0	1	talaromysis	vorontzowi	gustatory
869	alone	male			talaromysis	vorontzowi	gustatory
870	alone	male	1	0	talaromysis	vorontzowi	gustatory
871	alone	male	1	1	talaromysis	vorontzowi	gustatory
872	alone	male			talaromysis	vorontzowi	gustatory
873	alone	male	0	1	talaromysis	vorontzowi	gustatory
874	alone	male	0	1	talaromysis	vorontzowi	gustatory
875	alone	male	0	0	talaromysis	vorontzowi	gustatory
876	alone	male	0	1	talaromysis	vorontzowi	gustatory
877	alone	male	0	1	talaromysis	vorontzowi	gustatory
878	alone	male	0	1	talaromysis	vorontzowi	gustatory
879	alone	male	0	1	talaromysis	vorontzowi	gustatory
880	alone	male	0	0	talaromysis	vorontzowi	gustatory
881	alone	male	1	0	talaromysis	vorontzowi	gustatory
882	alone	male			talaromysis	vorontzowi	gustatory
883	alone	male			talaromysis	vorontzowi	gustatory
884	alone	male	1	0	talaromysis	vorontzowi	gustatory
885	alone	male			talaromysis	vorontzowi	gustatory
886	alone	male			talaromysis	vorontzowi	gustatory
887	alone	male			talaromysis	vorontzowi	gustatory
888	alone	male	0	1	talaromysis	vorontzowi	gustatory
889	alone	male	0	0	talaromysis	vorontzowi	gustatory
890	alone	male	0	1	talaromysis	vorontzowi	gustatory
891	alone	male	0	1	talaromysis	vorontzowi	gustatory
892	alone	male	1	0	talaromysis	vorontzowi	gustatory
893	alone	female	0	0	talaromysis	vorontzowi	gustatory
894	alone	female	0	0	talaromysis	vorontzowi	gustatory
895	alone	female	1	0	talaromysis	vorontzowi	gustatory
896	alone	female			talaromysis	vorontzowi	gustatory
897	alone	female	1	0	talaromysis	vorontzowi	gustatory
898	alone	female			talaromysis	vorontzowi	gustatory
899	alone	female	1	0	talaromysis	vorontzowi	gustatory
900	alone	female	1	0	talaromysis	vorontzowi	gustatory
901	alone	female			talaromysis	vorontzowi	gustatory
902	alone	female	0	1	talaromysis	vorontzowi	gustatory
903	alone	female	1	1	talaromysis	vorontzowi	gustatory
904	alone	female	0	1	talaromysis	vorontzowi	gustatory
905	alone	female	1	1	talaromysis	vorontzowi	gustatory
906	alone	female			talaromysis	vorontzowi	gustatory
907	alone	female	0	1	talaromysis	vorontzowi	gustatory
908	alone	female	0	1	talaromysis	vorontzowi	gustatory
909	alone	female			talaromysis	vorontzowi	gustatory
910	alone	female			talaromysis	vorontzowi	gustatory
911	alone	female			talaromysis	vorontzowi	gustatory
912	alone	female			talaromysis	vorontzowi	gustatory
913	alone	female	1	1	talaromysis	vorontzowi	gustatory
914	alone	female	1	0	talaromysis	vorontzowi	gustatory
915	alone	female			talaromysis	vorontzowi	gustatory
916	alone	female	0	0	talaromysis	vorontzowi	gustatory
917	alone	female			talaromysis	vorontzowi	gustatory
918	alone	female	1	1	talaromysis	vorontzowi	gustatory
919	alone	female			talaromysis	vorontzowi	gustatory
920	alone	female	0	0	talaromysis	vorontzowi	gustatory
921	alone	female	0	1	talaromysis	vorontzowi	gustatory
922	alone	female			talaromysis	vorontzowi	gustatory
923	alone	female			talaromysis	vorontzowi	gustatory
924	alone	female			talaromysis	vorontzowi	gustatory
925	alone	female	0	1	talaromysis	vorontzowi	gustatory
926	alone	female	1	0	talaromysis	vorontzowi	gustatory
927	alone	female	1	0	talaromysis	vorontzowi	gustatory
928	alone	female	0	1	talaromysis	vorontzowi	gustatory
929	alone	female	0	1	talaromysis	vorontzowi	gustatory
930	alone	female			talaromysis	vorontzowi	gustatory
931	alone	female			talaromysis	vorontzowi	gustatory
932	alone	female			talaromysis	vorontzowi	gustatory
933	alone	female	0	1	talaromysis	vorontzowi	gustatory
934	alone	female	0	1	talaromysis	vorontzowi	gustatory
935	alone	female	0	1	talaromysis	vorontzowi	gustatory
936	alone	female	0	0	talaromysis	vorontzowi	gustatory
937	alone	female			talaromysis	vorontzowi	gustatory
938	alone	female	0	1	talaromysis	vorontzowi	gustatory
939	alone	female	0	1	talaromysis	vorontzowi	gustatory
940	alone	female	1	1	talaromysis	vorontzowi	gustatory
941	alone	female	1	0	talaromysis	vorontzowi	gustatory
942	alone	female	0	0	talaromysis	vorontzowi	gustatory
943	alone	female	0	1	talaromysis	vorontzowi	gustatory
944	alone	female			talaromysis	vorontzowi	gustatory
945	alone	male			talaromysis	vorontzowi	gustatory
946	alone	male			penicillium	vorontzowi	gustatory
947	alone	male			penicillium	vorontzowi	gustatory
948	alone	male			penicillium	vorontzowi	gustatory
949	alone	male	1	1	penicillium	vorontzowi	gustatory
950	alone	male			penicillium	vorontzowi	gustatory
951	alone	male	1	0	penicillium	vorontzowi	gustatory
952	alone	male	0	1	penicillium	vorontzowi	gustatory
953	alone	male	0	0	penicillium	vorontzowi	gustatory
954	alone	male	0	1	penicillium	vorontzowi	gustatory
955	alone	male			penicillium	vorontzowi	gustatory
956	alone	male			penicillium	vorontzowi	gustatory
957	alone	male	0	1	penicillium	vorontzowi	gustatory
958	alone	male			penicillium	vorontzowi	gustatory
959	alone	male			penicillium	vorontzowi	gustatory
960	alone	male	1	0	penicillium	vorontzowi	gustatory
961	alone	male	0	1	penicillium	vorontzowi	gustatory
962	alone	male			penicillium	vorontzowi	gustatory
963	alone	male			penicillium	vorontzowi	gustatory
964	alone	male			penicillium	vorontzowi	gustatory
965	alone	male			penicillium	vorontzowi	gustatory
966	alone	male	0	1	penicillium	vorontzowi	gustatory
967	alone	male			penicillium	vorontzowi	gustatory
968	alone	male			penicillium	vorontzowi	gustatory
969	alone	male			penicillium	vorontzowi	gustatory
970	alone	male			penicillium	vorontzowi	gustatory
971	alone	male	1	1	penicillium	vorontzowi	gustatory
972	alone	male	0	1	penicillium	vorontzowi	gustatory
973	alone	male			penicillium	vorontzowi	gustatory
974	alone	male	0	1	penicillium	vorontzowi	gustatory
975	alone	male	0	1	penicillium	vorontzowi	gustatory
976	alone	male	0	1	penicillium	vorontzowi	gustatory
977	alone	male	0	1	penicillium	vorontzowi	gustatory
978	alone	male			penicillium	vorontzowi	gustatory
979	alone	male	0	1	penicillium	vorontzowi	gustatory
980	alone	male	0	1	penicillium	vorontzowi	gustatory
981	alone	male			penicillium	vorontzowi	gustatory
982	alone	male			penicillium	vorontzowi	gustatory
983	alone	male			penicillium	vorontzowi	gustatory
984	alone	male	0	1	penicillium	vorontzowi	gustatory
985	alone	male	0	1	penicillium	vorontzowi	gustatory
986	alone	male			penicillium	vorontzowi	gustatory
987	alone	male			penicillium	vorontzowi	gustatory
988	alone	male	1	1	penicillium	vorontzowi	gustatory
989	alone	male	0	1	penicillium	vorontzowi	gustatory
990	alone	male	0	1	penicillium	vorontzowi	gustatory
991	alone	male	0	1	penicillium	vorontzowi	gustatory
992	alone	male			penicillium	vorontzowi	gustatory
993	alone	male	0	1	penicillium	vorontzowi	gustatory
994	alone	male	1	0	penicillium	vorontzowi	gustatory
995	alone	male	0	1	penicillium	vorontzowi	gustatory
996	alone	female			penicillium	vorontzowi	gustatory
997	alone	female	0	1	penicillium	vorontzowi	gustatory
998	alone	female	0	1	penicillium	vorontzowi	gustatory
999	alone	female			penicillium	vorontzowi	gustatory
1000	alone	female			penicillium	vorontzowi	gustatory
1001	alone	female	0	1	penicillium	vorontzowi	gustatory
1002	alone	female			penicillium	vorontzowi	gustatory
1003	alone	female	1	1	penicillium	vorontzowi	gustatory
1004	alone	female	1	1	penicillium	vorontzowi	gustatory
1005	alone	female	0	1	penicillium	vorontzowi	gustatory
1006	alone	female	1	0	penicillium	vorontzowi	gustatory
1007	alone	female	0	0	penicillium	vorontzowi	gustatory
1008	alone	female	1	1	penicillium	vorontzowi	gustatory
1009	alone	female	0	1	penicillium	vorontzowi	gustatory
1010	alone	female	0	1	penicillium	vorontzowi	gustatory
1011	alone	female	0	1	penicillium	vorontzowi	gustatory
1012	alone	female	0	1	penicillium	vorontzowi	gustatory
1013	alone	female	0	1	penicillium	vorontzowi	gustatory
1014	alone	female	1	1	penicillium	vorontzowi	gustatory
1015	alone	female	0	0	penicillium	vorontzowi	gustatory
1016	alone	female	0	1	penicillium	vorontzowi	gustatory
1017	alone	female	0	1	penicillium	vorontzowi	gustatory
1018	alone	female	0	1	penicillium	vorontzowi	gustatory
1019	alone	female	1	1	penicillium	vorontzowi	gustatory
1020	alone	female	0	1	penicillium	vorontzowi	gustatory
1021	alone	female	0	1	penicillium	vorontzowi	gustatory
1022	alone	female	1	1	penicillium	vorontzowi	gustatory
1023	alone	female	1	0	penicillium	vorontzowi	gustatory
1024	alone	female	0	1	penicillium	vorontzowi	gustatory
1025	alone	female	1	1	penicillium	vorontzowi	gustatory
1026	alone	female	0	1	penicillium	vorontzowi	gustatory
1027	alone	female			penicillium	vorontzowi	gustatory
1028	alone	female	0	1	penicillium	vorontzowi	gustatory
1029	alone	female	1	0	penicillium	vorontzowi	gustatory
1030	alone	female	1	1	penicillium	vorontzowi	gustatory
1031	alone	female	0	0	penicillium	vorontzowi	gustatory
1032	alone	female	0	1	penicillium	vorontzowi	gustatory
1033	alone	female	0	1	penicillium	vorontzowi	gustatory
1034	alone	female	0	1	penicillium	vorontzowi	gustatory
1035	alone	female	0	1	penicillium	vorontzowi	gustatory
1036	alone	female	1	1	penicillium	vorontzowi	gustatory
1037	alone	female	1	0	penicillium	vorontzowi	gustatory
1038	alone	female	1	1	penicillium	vorontzowi	gustatory
1039	alone	female	1	1	penicillium	vorontzowi	gustatory
1040	alone	female	0	0	penicillium	vorontzowi	gustatory
1041	alone	female	1	1	penicillium	vorontzowi	gustatory
1042	alone	female	1	1	penicillium	vorontzowi	gustatory
1043	alone	female	0	1	penicillium	vorontzowi	gustatory
1044	alone	female			penicillium	vorontzowi	gustatory
1045	alone	female	0	1	penicillium	vorontzowi	gustatory
